# Supplementary material for: CRY Drives Cyclic CK2-Mediated BMAL1 Phosphorylation to Control the Mammalian Circadian Clock
Source: PLoS Biol. 2015 Nov 12;13(11):e1002293. doi: 10.1371/journal.pbio.1002293 (PMC4642984; doi:10.1371/journal.pbio.1002293)
Supplement: S1 Data — Data from the quantitative/statistical analysis are shown with respect to the graphs in Figs 1–7. Data includes p-values for the statistical significance. (XLSX) [file pbio.1002293.s001.xlsx]

## Sheet: Fig.1Aa
Fig.1Aa
	Per2L					DT
h	BMS90p 0uM	BMS90p 3	BMS90p 6	BMS90p 12		h	BMS90p 0uM	BMS90p 3	BMS90p 6	BMS90p 12
0.001111	31452	31398	17694	22434		0.001111
0.317777	39108	36114	17490	23034		0.317777
0.634444	36660	32946	15312	20472		0.634444
0.951111	32346	30156	15258	17658		0.951111
1.26778	30210	26976	11592	16302		1.26778
1.58444	28416	26958	11964	16554		1.58444
1.90111	26598	26556	11940	15744		1.90111
2.21778	27030	25896	13224	16320		2.21778
2.53444	26766	24630	11700	15540		2.53444
2.85111	27702	25896	11652	17004		2.85111
3.16778	31816	30179	12946	17500		3.16778
3.48444	32137	30118	12709	17253		3.48444
3.80111	31788	30122	12519	17014		3.80111
4.11778	32031	30285	12455	16962		4.11778
4.43444	32510	30586	12396	17060		4.43444
4.75111	33107	31048	12523	17227		4.75111
5.06778	33843	31511	12645	17404		5.06778
5.38444	34712	31993	12768	17625		5.38444
5.70111	35558	32509	12846	17828		5.70111
6.01778	36418	33088	13023	18089		6.01778
6.33444	37231	33604	13215	18278		6.33444
6.65111	37869	34289	13565	18690		6.65111
6.96778	39112	34631	13741	18897		6.96778
7.28444	39723	34963	13932	19103		7.28444
7.60111	40335	35291	14139	19310		7.60111
7.91778	40937	35573	14343	19506		7.91778
8.23444	41458	35767	14548	19701		8.23444
8.55111	41914	35945	14751	19893		8.55111
8.86778	42353	35989	14954	20082		8.86778
9.18444	42695	35962	15145	20270		9.18444
9.50111	42938	35900	15338	20407		9.50111
9.81778	43127	35837	15389	20419		9.81778
10.1344	43024	35743	15515	20496		10.1344
10.4511	42996	35633	15624	20511		10.4511
10.7678	42946	35523	15730	20517		10.7678
11.0844	42857	35408	15826	20516		11.0844
11.4011	42696	35287	15906	20491		11.4011
11.7178	42476	35164	15978	20462		11.7178
12.0344	42198	35037	16032	20408		12.0344	1	0.693193	0.559416	0.959934
12.3511	41894	34901	16060	20332		12.3511	0.991307	0.692664	0.584879	0.994887
12.6678	41590	34756	16076	20255		12.6678	0.968763	0.678339	0.598124	1.00815
12.9844	41279	34600	16086	20154		12.9844	0.92771	0.651827	0.601545	1.00543
13.3011	40937	34440	16098	20049		13.3011	0.870963	0.615855	0.595246	0.993345
13.6175	40599	34260	16099	19944		13.6175	0.803125	0.571208	0.585445	0.973391
13.9342	40240	34085	16078	19825		13.9342	0.730653	0.519147	0.577565	0.95165
14.2508	39871	33898	16028	19702		14.2508	0.646664	0.462145	0.567445	0.925287
14.5675	39486	33712	15962	19553		14.5675	0.557127	0.397555	0.547348	0.890271
14.8842	39091	33525	15895	19401		14.8842	0.46403	0.333572	0.521475	0.846299
15.2008	38626	33346	15830	19249		15.2008	0.366104	0.272702	0.492676	0.80026
15.5175	38117	33203	15763	19079		15.5175	0.265872	0.212811	0.46178	0.74178
15.8342	37652	33062	15690	18907		15.8342	0.167774	0.154794	0.426144	0.679911
16.1508	37200	32894	15614	18742		16.1508	0.0692476	0.0948249	0.391053	0.619135
16.4675	36747	32726	15537	18568		16.4675	-0.0298808	0.0333574	0.354755	0.547615
16.7842	36329	32576	15464	18429		16.7842	-0.127018	-0.0287407	0.319117	0.482078
17.1008	35911	32441	15392	18294		17.1008	-0.219244	-0.089053	0.280465	0.418293
17.4175	35498	32302	15319	18161		17.4175	-0.308564	-0.146403	0.242646	0.351982
17.7342	35107	32167	15255	18032		17.7342	-0.392536	-0.201282	0.205977	0.286563
18.0508	34741	32042	15195	17906		18.0508	-0.471102	-0.251765	0.172641	0.216693
18.3675	34395	31915	15142	17774		18.3675	-0.539321	-0.29877	0.136377	0.145416
18.6842	34107	31790	15088	17658		18.6842	-0.599342	-0.3419	0.102361	0.0730805
19.0008	33845	31676	15044	17530		19.0008	-0.653639	-0.382269	0.0661857	0.0105073
19.3175	33588	31569	15003	17405		19.3175	-0.703252	-0.419619	0.0314205	-0.0538451
19.6342	33350	31471	14966	17301		19.6342	-0.749671	-0.45487	-0.00061541	-0.106159
19.9511	33138	31403	14927	17200		19.9511	-0.790942	-0.48469	-0.0306971	-0.162263
20.2675	32979	31320	14901	17127		20.2675	-0.817927	-0.50428	-0.0603188	-0.216436
20.5842	32808	31267	14876	17037		20.5842	-0.839199	-0.520311	-0.0869218	-0.263117
20.9008	32658	31226	14864	16973		20.9008	-0.85383	-0.53128	-0.111743	-0.305943
21.2178	32510	31160	14883	16932		21.2178	-0.864871	-0.53748	-0.130301	-0.343738
21.5344	32371	31099	14920	16868		21.5344	-0.871515	-0.542478	-0.145146	-0.380474
21.8511	32349	31033	14954	16817		21.8511	-0.85401	-0.540814	-0.157316	-0.411407
22.1675	32397	30972	14991	16786		22.1675	-0.826323	-0.537657	-0.168223	-0.430847
22.4842	32466	30913	15039	16759		22.4842	-0.797282	-0.533867	-0.173528	-0.445261
22.8011	32559	30897	15087	16732		22.8011	-0.760711	-0.523472	-0.176649	-0.453069
23.1175	32660	30861	15183	16716		23.1175	-0.745363	-0.526193	-0.172416	-0.453523
23.4344	32932	30817	15328	16696		23.4344	-0.674923	-0.495977	-0.167024	-0.467331
23.7511		30797	15376	16665		23.7511	-0.388857	-0.463093	-0.158463	-0.481143
24.0678	33357	30785	15423	16662		24.0678	-0.525025	-0.428509	-0.157245	-0.483719
24.3844	33507	30776	15474	16662		24.3844	-0.493958	-0.421465	-0.146262	-0.471762
24.7011	33661	30764	15515	16685		24.7011	-0.407665	-0.365512	-0.141654	-0.467584
25.0178	33814	30755	15558	16709		25.0178	-0.244462	-0.255827	-0.149398	-0.481872
25.3344	33974	30747	15603	16733		25.3344	-0.161328	-0.20694	-0.14482	-0.475483
25.6511	34121	30753	15613	16764		25.6511	-0.0942225	-0.159201	-0.139696	-0.468001
25.9678	34288	30761	15653	16783		25.9678	0.0151326	-0.0690706	-0.145636	-0.468247
26.2844	34336	30784	15666	16819		26.2844	0.0972931	-0.00404011	-0.13655	-0.453039
26.6011	34482	30805	15672	16840		26.6011	0.131369	0.0145258	-0.122529	-0.424767
26.9178	34521	30828	15692	16865		26.9178	0.186875	0.0592543	-0.112646	-0.395547
27.2344	34558	30850	15698	16906		27.2344	0.236779	0.102633	-0.0997439	-0.361211
27.5511	34688	30873	15705	16936		27.5511	0.29035	0.14268	-0.0751275	-0.319296
27.8678	34802	30915	15712	16966		27.8678	0.333004	0.173911	-0.0616252	-0.284734
28.1844	34910	30959	15714	16996		28.1844	0.359946	0.198827	-0.0482093	-0.247473
28.5011	35018	31002	15719	17027		28.5011	0.38884	0.224692	-0.0331285	-0.210125
28.8178	35105	31049	15724	17057		28.8178	0.413162	0.244726	-0.0198853	-0.174185
29.1344	35188	31097	15726	17086		29.1344	0.436019	0.261659	-0.0069293	-0.139193
29.4511	35255	31146	15732	17115		29.4511	0.457234	0.282413	0.00461881	-0.114913
29.7678	35322	31192	15733	17145		29.7678	0.449472	0.287055	0.0179484	-0.086613
30.0844	35393	31237	15728	17174		30.0844	0.448774	0.296809	0.0291229	-0.0575376
30.4011	35461	31283	15730	17199		30.4011	0.448794	0.308085	0.0396929	-0.0317659
30.7178	35532	31328	15732	17226		30.7178	0.449273	0.317437	0.0509538	-0.00668314
31.0344	35612	31373	15732	17251		31.0344	0.450644	0.324692	0.0622147	0.0161302
31.3511	35690	31418	15737	17269		31.3511	0.447247	0.331833	0.0737909	0.0340311
31.6678	35767	31462	15740	17289		31.6678	0.448187	0.340123	0.0862589	0.0552638
31.9844	35835	31506	15736	17306		31.9844	0.448923	0.349648	0.0990421	0.0742271
32.3011	35900	31544	15732	17316		32.3011	0.448051	0.360121	0.110446	0.0898002
32.6178	35961	31578	15727	17323		32.6178	0.443674	0.366141	0.121562	0.104166
32.9344	36022	31597	15712	17327		32.9344	0.438809	0.374487	0.132304	0.120858
33.2511	36080	31615	15703	17321		33.2511	0.433972	0.381997	0.14227	0.137634
33.5678	36129	31632	15697	17308		33.5678	0.42787	0.386348	0.153127	0.152943
33.8844	36176	31650	15691	17296		33.8844	0.422715	0.38237	0.158787	0.168426
34.2011	36215	31664	15678	17284		34.2011	0.413884	0.378652	0.165193	0.181984
34.5178	36220	31657	15652	17271		34.5178	0.402949	0.372377	0.169445	0.196318
34.8344	36204	31646	15622	17257		34.8344	0.389684	0.366471	0.169501	0.210451
35.1511	36148	31615	15576	17234		35.1511	0.370725	0.35867	0.169298	0.221509
35.4678	36092	31574	15528	17210		35.4678	0.355357	0.349227	0.167111	0.234003
35.7844	36035	31531	15483	17181		35.7844	0.33916	0.33938	0.162626	0.244227
36.1011	35970	31481	15434	17157		36.1011	0.320058	0.32781	0.156562	0.249714
36.4178	35900	31428	15388	17133		36.4178	0.30268	0.312449	0.15024	0.253851
36.7344	35792	31366	15347	17104		36.7344	0.283715	0.300361	0.143976	0.251411
37.0511	35683	31302	15292	17071		37.0511	0.266645	0.281637	0.13688	0.245466
37.3678	35566	31224	15231	17022		37.3678	0.247881	0.261966	0.128662	0.235728
37.6844	35432	31112	15163	16968		37.6844	0.228481	0.24614	0.118489	0.225931
38.0008	35295	30992	15091	16910		38.0008	0.208507	0.222467	0.11268	0.213003
38.3175	35136	30872	15019	16841		38.3175	0.186806	0.197903	0.106326	0.198924
38.6342	34974	30745	14939	16783		38.6342	0.162894	0.176009	0.0991954	0.185394
38.9508	34797	30612	14870	16715		38.9508	0.139696	0.152909	0.0922359	0.167266
39.2675	34598	30477	14802	16647		39.2675	0.113622	0.129376	0.0817178	0.148938
39.5842	34390	30340	14741	16579		39.5842	0.0889537	0.106993	0.0735836	0.131357
39.9008	34180	30196	14680	16512		39.9008	0.0601784	0.0817372	0.0649052	0.112713
40.2175	33972	30031	14618	16445		40.2175	0.0338454	0.0576866	0.0568876	0.097889
40.5342	33761	29859	14555	16372		40.5342	0.00581724	0.0314205	0.0470605	0.0834949
40.8508	33543	29691	14487	16298		40.8508	-0.0217812	0.00558403	0.0362854	0.0757062
41.1675	33338	29519	14432	16220		41.1675	-0.048544	-0.0127271	0.0262273	0.0676584
41.4842	33144	29342	14379	16129		41.4842	-0.0714847	-0.0314982	0.0156552	0.055903
41.8008	32970	29162	14330	16045		41.8008	-0.0880166	-0.0506148	0.00631821	0.0416794
42.1175	32784	28988	14272	15958		42.1175	-0.104436	-0.0669458	-0.00373565	0.0281447
42.4342	32592	28811	14214	15871		42.4342	-0.121374	-0.081897	-0.0145669	0.0143229
42.7508	32404	28638	14157	15772		42.7508	-0.135669	-0.0990313	-0.0259725	-0.00159791
43.0675	32212	28462	14095	15672		43.0675	-0.152319	-0.115246	-0.0352813	-0.0143596
43.3842	32043	28282	14033	15572		43.3842	-0.163336	-0.130771	-0.0447349	-0.0278964
43.7008	31868	28101	13977	15476		43.7008	-0.178691	-0.146269	-0.0559116	-0.0415758
44.0175	31670	27932	13926	15387		44.0175	-0.189715	-0.158981	-0.0636118	-0.0543634
44.3342	31472	27796	13878	15302		44.3342	-0.200537	-0.168847	-0.0701049	-0.0670926
44.6508	31272	27650	13828	15215		44.6508	-0.213342	-0.172617	-0.0762525	-0.0827802
44.9675	31083	27485	13775	15138		44.9675	-0.223847	-0.177625	-0.0846696	-0.0989536
45.2842	30882	27323	13729	15051		45.2842	-0.229731	-0.183325	-0.093633	-0.116364
45.6008	30698	27163	13671	14959		45.6008	-0.234234	-0.186756	-0.100757	-0.129525
45.9175	30529	26986	13611	14862		45.9175	-0.242495	-0.187344	-0.108716	-0.139672
46.2344	30364	26805	13550	14766		46.2344	-0.249923	-0.190347	-0.117422	-0.148584
46.5508	30202	26631	13482	14676		46.5508	-0.257351	-0.191887	-0.12544	-0.155742
46.8678	30038	26476	13414	14588		46.8678	-0.260904	-0.192047	-0.13254	-0.163388
47.1844	29873	26310	13349	14497		47.1844	-0.261556	-0.185396	-0.135792	-0.172729
47.5008	29725	26140	13295	14405		47.5008	-0.259075	-0.190408	-0.142231	-0.175752
47.8178	29583	25975	13242	14318		47.8178	-0.265898	-0.179108	-0.145422	-0.177856
48.1342	29438	25814	13188	14248		48.1342	-0.26224	-0.181621	-0.146977	-0.177629
48.4511	29304	25676	13147	14176		48.4511	-0.26823	-0.165122	-0.15149	-0.179011
48.7678	29183	25538	13116	14108		48.7678	-0.248457	-0.148532	-0.152181	-0.176314
49.0844	29068	25404	13084	14046		49.0844	-0.230522	-0.132516	-0.154019	-0.172036
49.4011	28957	25266	13052	13990		49.4011	-0.219105	-0.11202	-0.155742	-0.169538
49.7178	28856	25136	13024	13930		49.7178	-0.192725	-0.0788308	-0.164818	-0.169769
50.0344	28764	25028	12995	13875		50.0344	-0.150978	-0.0627567	-0.165506	-0.175886
50.3511	28684	24916	12970	13819		50.3511	-0.137748	-0.0401593	-0.165679	-0.174796
50.6678	28635	24803	12940	13772		50.6678	-0.115868	-0.0143466	-0.170963	-0.171004
50.9844	28589	24693	12919	13726		50.9844	-0.0991566	-0.00335344	-0.172917	-0.176402
51.3011	28549	24596	12900	13684		51.3011	-0.0860062	-0.00183759	-0.170447	-0.17867
51.6178	28524	24516	12885	13646		51.6178	-0.0854038	0.00723377	-0.172485	-0.176657
51.9344	28526	24442	12874	13604		51.9344	-0.0769845	0.0181751	-0.174925	-0.177661
52.2511	28528	24370	12864	13570		52.2511	-0.069198	0.0311851	-0.171162	-0.177687
52.5678	28545	24320	12850	13541		52.5678	-0.0581638	0.0329082	-0.169408	-0.174869
52.8844	28576	24278	12837	13520		52.8844	-0.0536465	0.0483345	-0.166163	-0.170872
53.2011	28612	24236	12830	13491		53.2011	-0.042351	0.0644798	-0.162917	-0.168601
53.5178	28662	24198	12825	13462		53.5178	-0.0291575	0.0804524	-0.157316	-0.164606
53.8344	28716	24177	12819	13439		53.8344	-0.0167391	0.0910547	-0.154127	-0.158543
54.1511	28775	24170	12812	13417		54.1511	-0.00406171	0.0983576	-0.152719	-0.15133
54.4678	28868	24164	12805	13386		54.4678	0.00477428	0.107472	-0.14775	-0.145068
54.7844	28967	24164	12800	13350		54.7844	0.0167413	0.116414	-0.141719	-0.13875
55.1011	29080	24161	12791	13318		55.1011	0.037499	0.12685	-0.136837	-0.130536
55.4178	29195	24163	12784	13286		55.4178	0.0525128	0.134183	-0.133248	-0.122695
55.7344	29320	24160	12776	13255		55.7344	0.0670689	0.139478	-0.126988	-0.114941
56.0511	29446	24170	12770	13224		56.0511	0.0800162	0.144943	-0.120987	-0.104201
56.3678	29579	24176	12765	13192		56.3678	0.093769	0.149348	-0.117571	-0.0946954
56.6844	29720	24174	12762	13166		56.6844	0.105943	0.152861	-0.110996	-0.0859933
57.0011	29863	24180	12760	13142		57.0011	0.118118	0.153012	-0.106345	-0.075568
57.3178	30005	24186	12766	13119		57.3178	0.130033	0.15417	-0.102555	-0.0650564
57.6344	30148	24191	12769	13098		57.6344	0.141	0.155155	-0.0996834	-0.0565551
57.9511	30328	24202	12775	13076		57.9511	0.155364	0.156081	-0.0936244	-0.0485137
58.2678	30513	24214	12781	13044		58.2678	0.168063	0.158014	-0.0874789	-0.0414225
58.5844	30696	24226	12796	13022		58.5844	0.179842	0.157763	-0.0845789	-0.0338411
58.9011	30888	24239	12802	13010		58.9011	0.190015	0.153807	-0.0804999	-0.0267174
59.2178	31072	24260	12812	12996		59.2178	0.197113	0.146405	-0.0775719	-0.0212889
59.5344	31244	24283	12822	12967		59.5344	0.201077	0.141531	-0.0740111	-0.0181038
59.8511	31414	24312	12840	12948		59.8511	0.204782	0.136658	-0.0723463	-0.0147159
60.1678	31577	24343	12863	12929		60.1678	0.208084	0.132043	-0.0669177	-0.0150613
60.4844	31748	24373	12886	12915		60.4844	0.21179	0.126366	-0.0614309	-0.0151477
60.8011	31901	24392	12911	12905		60.8011	0.214227	0.120143	-0.055944	-0.014975
61.1178	32031	24411	12940	12907		61.1178	0.214305	0.112309	-0.0486476	-0.0160633
61.4344	32156	24428	12968	12912		61.4344	0.213951	0.102493	-0.0410057	-0.0146813
61.7511	32271	24448	13009	12921		61.7511	0.213107	0.0927909	-0.0309519	-0.0129538
62.0678	32383	24465	13052	12930		62.0678	0.209907	0.0823138	-0.0209239	-0.0127487
62.3842	32475	24492	13098	12940		62.3842	0.20564	0.0714912	-0.0110968	-0.0133188
62.7008	32566	24516	13145	12949		62.7008	0.202722	0.0639443	-0.000148994	-0.013688
63.0175	32650	24543	13192	12964		63.0175	0.196702	0.0598718	0.010598	-0.0101791
63.3342	32725	24571	13242	12973		63.3342	0.189129	0.0551105	0.0207706	-0.00710205
63.6508	32789	24602	13296	12979		63.6508	0.183278	0.0503492	0.0302544	-0.0040833
63.9675	32852	24636	13348	12985		63.9675	0.177627	0.0466222	0.0413188	8.4214e-05
64.2842	32912	24667	13402	12989		64.2842	0.172177	0.0408567	0.0495394	0.00522774
64.6008	32936	24697	13453	12995		64.6008	0.163703	0.0370434	0.0570712	0.0101705
64.9175	32948	24728	13508	13016		64.9175	0.154194	0.0345796	0.063195	0.0196542
65.2342	32947	24756	13550	13022		65.2342	0.144883	0.0318286	0.0669933	0.0268945
65.5508	32936	24784	13601	13028		65.5508	0.135369	0.029192	0.0686063	0.0322108
65.8675	32926	24802	13656	13044		65.8675	0.127664	0.0264691	0.0680384	0.0388788
66.1842	32915	24818	13711	13066		66.1842	0.122631	0.023744	0.0655185	0.0463522
66.5008	32905	24828	13759	13088		66.5008	0.112888	0.020559	0.0631994	0.0518154
66.8175	32897	24836	13801	13113		66.8175	0.102542	0.0168558	0.0588397	0.0580256
67.1342	32877	24846	13851	13132		67.1342	0.095354	0.0144157	0.0547369	0.0602713
67.4508	32866	24863	13906	13151		67.4508	0.0878805	0.01301	0.0516124	0.0619426
67.7675	32837	24880	13962	13169		67.7675	0.0801739	0.012008	0.0522796	0.064102
68.0842	32808	24896	14018	13184		68.0842	0.0711176	0.0103454	0.0483518	0.0641926
68.4008	32761	24911	14062	13193		68.4008	0.0609666	0.0078211	0.043476	0.064713
68.7175	32714	24926	14101	13203		68.7175	0.0506148	0.00426252	0.038339	0.0648599
69.0342	32669	24933	14140	13205		69.0342	0.0377365	-0.000157631	0.0330572	0.0621046
69.3508	32623	24936	14174	13208		69.3508	0.0258062	-0.000673712	0.0294123	0.0602108
69.6675	32569	24938	14211	13210		69.6675	0.0135585	-0.00219604	0.0261107	0.0583171
69.9842	32506	24938	14242	13207		69.9842	0.000993293	-0.00572871	0.021345	0.0586907
70.3008	32440	24936	14267	13206		70.3008	-0.0107103	-0.00894612	0.0187603	0.0593234
70.6175	32362	24918	14289	13206		70.6175	-0.0172466	-0.0111875	0.0153701	0.0602432
70.9342	32284	24900	14309	13205		70.9342	-0.023323	-0.017022	0.00962415	0.0610767
71.2508	32200	24886	14329	13203		71.2508	-0.0294576	-0.0220813	0.00313103	0.0621974
71.5678	32116	24871	14344	13191		71.5678	-0.0324613	-0.0262208	-0.00143812	0.0617936
71.8842	32033	24859	14364	13189		71.8842	-0.0346314	-0.0287234	-0.00968461	0.0625408
72.2011	31944	24844	14384	13187		72.2011	-0.0369462	-0.0305934	-0.0129042	0.0630007
72.5178	31843	24828	14384	13170		72.5178	-0.0396648	-0.0266915	-0.014975	0.0613898
72.8342	31742	24812	14383	13159		72.8342	-0.0402867	-0.0217272	-0.0161885	0.0610724
73.1511	31640	24791	14382	13142		73.1511	-0.0373759	-0.0161021	-0.0175748	0.0603231
73.4678	31535	24766	14394	13121		73.4678	-0.0345515	-0.0103346	-0.0203107	0.0589411
73.7844	31432	24737	14398	13100		73.7844	-0.0308072	-0.00376372	-0.0210621	0.0582199
74.1011	31328	24704	14388	13079		74.1011	-0.0270629	0.00541993	-0.0196327	0.0537652
74.4178	31232	24670	14375	13048		74.4178	-0.0247524	0.0147461	-0.0211355	0.0493084
74.7344	31123	24636	14368	13016		74.7344	-0.0240528	0.0243594	-0.0208872	0.0448515
75.0511	31031	24602	14362	12986		75.0511	-0.0217985	0.0369311	-0.0183111	0.041429
75.3678	30952	24570	14359	12956		75.3678	-0.0199717	0.0492155	-0.0136383	0.0420271
75.6844	30882	24540	14353	12935		75.6844	-0.0147828	0.0597487	-0.0104296	0.0446377
76.0011	30812	24512	14358	12912		76.0011	-0.0118051	0.0702539	-0.00739356	0.0498612
76.3178	30753	24484	14360	12890		76.3178	-0.00463177	0.0801566	-0.00541777	0.0569805
76.6344	30704	24457	14366	12874		76.6344	0.00119411	0.0874746	-0.00332753	0.0664276
76.9511	30660	24431	14371	12859		76.9511	0.00707829	0.0941037	-0.00425173	0.0733763
77.2678	30630	24418	14395	12843		77.2678	0.0148325	0.0996705	-0.00534867	0.0804395
77.5844	30610	24408	14418	12830		77.5844	0.0230768	0.106533	-0.00434458	0.0878481
77.9011	30599	24396	14443	12816		77.9011	0.0310361	0.110495	-0.00351323	0.0928729
78.2178	30593	24384	14468	12802		78.2178	0.0376177	0.112275	-0.00348516	0.0996208
78.5344	30590	24373	14500	12788		78.5344	0.0453201	0.11414	-0.00173394	0.105507
78.8511	30594	24364	14535	12774		78.8511	0.0529663	0.114943	-0.000526877	0.111968
79.1678	30609	24356	14587	12766		79.1678	0.0612754	0.115058	0.000652119	0.11866
79.4844	30622	24349	14650	12751		79.4844	0.0708477	0.114771	0.00232344	0.121013
79.8011	30636	24356	14703	12742		79.8011	0.0776345	0.115719	0.00514569	0.124172
80.1178	30651	24374	14752	12733		80.1178	0.0861444	0.115865	0.00719058	0.12466
80.4344	30666	24399	14804	12724		80.4344	0.0876754	0.117537	0.0127098	0.123425
80.7511	30684	24424	14867	12715		80.7511	0.091763	0.120473	0.0185746	0.12219
81.0678	30702	24443	14934	12714		81.0678	0.0920308	0.123985	0.026251	0.123082
81.3844	30733	24462	14994	12715		81.3844	0.092847	0.122957	0.0348473	0.124635
81.7011	30763	24481	15055	12716		81.7011	0.0927153	0.122302	0.0429254	0.126187
82.0178	30781	24493	15116	12710		82.0178	0.0911735	0.121935	0.050889	0.129145
82.3344	30792	24511	15180	12703		82.3344	0.0916119	0.118178	0.0592262	0.132017
82.6511	30803	24530	15232	12695		82.6511	0.0925382	0.11313	0.0668745	0.133941
82.9678	30812	24543	15285	12676		82.9678	0.0947278	0.107967	0.0748079	0.134829
83.2844	30820	24557	15338	12657		83.2844	0.0955958	0.101424	0.0813917	0.132356
83.6011	30832	24568	15390	12634		83.6011	0.0929895	0.0940195	0.0882627	0.127355
83.9178	30836	24572	15424	12611		83.9178	0.0909273	0.0861552	0.0953345	0.12043
84.2344	30833	24575	15457	12587		84.2344	0.0840671	0.080271	0.101225	0.113907
84.5511	30826	24573	15490	12568		84.5511	0.0818301	0.0748749	0.10387	0.108677
84.8678	30816	24559	15522	12545		84.8678	0.0783859	0.0701956	0.106228	0.102814
85.1844	30801	24555	15546	12522		85.1844	0.0784442	0.0599712	0.109074	0.0980143
85.5011	30788	24558	15570	12499		85.5011	0.0789625	0.0559807	0.107783	0.0914909
85.8178	30779	24560	15592	12480		85.8178	0.0804006	0.0500101	0.107066	0.0858875
86.1344	30773	24556	15604	12463		86.1344	0.0811499	0.0433788	0.106177	0.0795952
86.4511	30766	24541	15640	12446		86.4511	0.0818128	0.038814	0.104222	0.0717805
86.7675	30759	24521	15666	12429		86.7675	0.0815278	0.0350222	0.103968	0.0639659
87.0842	30752	24494	15690	12424		87.0842	0.0752117	0.0292762	0.101901	0.0569006
87.4008	30746	24468	15710	12418		87.4008	0.0668853	0.0217769	0.10061	0.0522472
87.7175	30739	24448	15725	12402		87.7175	0.0627804	0.0135023	0.0996618	0.0498029
88.0342	30733	24426	15741	12385		88.0342	0.0547412	0.00738276	0.0994308	0.0470713
88.3508	30727	24404	15756	12368		88.3508	0.0506364	0.00129128	0.0987117	0.0418695
88.6675	30721	24387	15770	12358		88.6675	0.0465315	-0.0111184	0.0978199	0.0370714
88.9842	30723	24365	15783	12358		88.9842	0.0436919	-0.0225218	0.0966409	0.0327636
89.3008	30726	24338	15797	12360		89.3008	0.0380669	-0.0292741	0.0931925	0.0262445
89.6175	30729	24321	15808	12373		89.6175	0.032729	-0.0371189	0.0919271	0.0218244
89.9342	30732	24304	15822	12385		89.9342	0.0266159	-0.0423769	0.0906034	0.0178922
90.2508	30741	24290	15838	12412		90.2508	0.0217963	-0.0473477	0.0901997	0.0157437
90.5675	30753	24282	15850	12438		90.5675	0.0164606	-0.0489003	0.0916918	0.01236
90.8842	30760	24274	15866	12465		90.8842	0.0110666	-0.0528929	0.0939007	0.0106995
91.2008	30773	24272	15881	12491		91.2008	0.00848834	-0.0540136	0.0962544	0.00694226
91.5175	30779	24280	15897	12524		91.5175	0.00797658	-0.0532664	0.0990961	0.00551278
91.8342	30787	24278	15909	12558		91.8342	0.00677599	-0.0479221	0.100588	0.00101057
92.1508	30792	24265	15907	12587		92.1508	0.00884895	-0.0451646	0.100672	-0.000764404
92.4675	30782	24239	15906	12610		92.4675	0.00999987	-0.0456548	0.100323	-0.000559267
92.7842	30772	24220	15904	12631		92.7842	0.00827888	-0.0434479	0.0964121	-0.000526877
93.1008	30746	24200	15889	12653		93.1008	0.0057503	-0.04101	0.0927023	-0.00126969
93.4175	30720	24180	15873	12673		93.4175	0.00597919	-0.0441152	0.0910288	-0.00218524
93.7342	30691	24160	15857	12677		93.7342	0.00459938	-0.0479955	0.0893554	-0.00448278
94.0508	30658	24140	15846	12680		94.0508	0.000289351	-0.050727	0.0876819	-0.0062923
94.3675	30619	24120	15835	12705		94.3675	-0.00301659	-0.0533722	0.0773365	-0.00735037
94.6842	30578	24102	15830	12720		94.6842	-0.00784486	-0.0562182	0.0646936	-0.00677383
95.0011	30539	24084	15826	12746		95.0011	-0.0130748	-0.0548708	0.052569	-0.00516081
95.3178	30498	24062	15820	12762		95.3178	-0.0141695	-0.0555337	0.0396691	-0.00133879
95.6344	30443	24032	15815	12767		95.6344	-0.0153248	-0.0563694	0.0267973	1.07967e-05
95.9508	30380	24014	15811	12781		95.9508	-0.0165103	-0.057896	0.0155342	0.000988974
96.2678	30317	23993	15811	12800		96.2678	-0.0178966	-0.0594486	0.00493192	-0.00219604
96.5842	30250	23971	15806	12814		96.5842	-0.0220122	-0.0586756	-0.00569848	-0.00753607
96.9011	30178	23950	15800	12810		96.9011	-0.0236879	-0.0558922	-0.0139752	-0.0139428
97.2175	30106	23928	15800	12807		97.2175	-0.0261387	-0.0539704	-0.0259854	-0.0207512
97.5344	30039	23906	15795	12811		97.5344	-0.030628	-0.0477407	-0.0375638	-0.025031
97.8511	29967	23885	15791	12806		97.8511	-0.0334524	-0.0402759	-0.0501483	-0.0298873
98.1678	29901	23866	15795	12797		98.1678	-0.0338346	-0.0327247	-0.0627329	-0.0347156
98.4844	29836	23851	15815	12795		98.4844	-0.0331825	-0.0252879	-0.0655228	-0.0370153
98.8011	29776	23844	15849	12798		98.8011	-0.0367799	-0.0217272	-0.0657819	-0.041755
99.1178	29725	23853	15884	12806		99.1178	-0.0369289	-0.0218697	-0.0648318	-0.0467236
99.4344	29672	23863	15918	12815		99.4344	-0.037825	-0.0179592	-0.0627329	-0.0535299
99.7511	29636	23873	15950	12824		99.7511	-0.0373392	-0.0136751	-0.0598589	-0.0590729
100.068	29598	23885	15981	12833		100.068	-0.0360781	-0.0122629	-0.0578183	-0.0630935
100.384	29561	23899	16013	12849		100.384	-0.0339555	-0.00981633	-0.0593104	-0.0622881
100.701	29530	23912	16039	12865		100.701	-0.0287299	-0.00690987	-0.0613769	-0.0594723
101.018	29506	23926	16076	12869		101.018	-0.0251973	-0.00532491	-0.0633872	-0.058641
101.334	29483	23938	16096	12897		101.334	-0.0252253	-0.00328003	-0.060226	-0.0547888
101.651	29455	23951	16116	12916		101.651	-0.0241629	-0.00120707	-0.058533	-0.0511395
101.968	29428	23968	16146	12945		101.968	-0.022727	-0.0025804	-0.0562657	-0.0456785
102.284	29393	23992	16177	12971		102.284	-0.0225564	-0.00409625	-0.0520723	-0.0410511
102.601	29350	24009	16208	12973		102.601	-0.0237656	-0.0039451	-0.0480797	-0.0416557
102.918	29307	24026	16239	12972		102.918	-0.019231	-0.00258904	-0.0452359	-0.0384124
103.234	29282	24043	16275	12974		103.234	-0.0159272	0.000690987	-0.042392	-0.0351108
103.551	29258	24056	16318	12984		103.551	-0.0128243	0.00196067	-0.0443721	-0.0290214
103.868	29233	24069	16359	12994		103.868	-0.00992213	0.000673712	-0.0414398	-0.0289631
104.184	29209	24086	16403	12994		104.184	-0.00693362	0.00245948	-0.0392545	-0.0248863
104.501	29184	24099	16446	13013		104.501	-0.00443311	0.00582588	-0.0357478	-0.0196564
104.818	29144	24105	16483	13019		104.818	-0.00446334	0.0082724	-0.0306042	-0.0177605
105.134	29104	24110	16510	13019		105.134	-0.00575678	0.0111767	-0.0260653	-0.0155213
105.451	29061	24088	16544	13017		105.451	-0.00251346	0.00977314	-0.0221029	-0.0163267
105.768	29018	24053	16579	13014		105.768	-0.00090692	0.00451516	-0.0186847	-0.016845
106.084	28993	24028	16617	13009		106.084	-4.31867e-05	0.000719058	-0.0162144	-0.0183111
106.401	28971	23996	16663	13017		106.401	-0.00207944	-0.00422366	-0.0131115	-0.0186545
106.718	28950	23960	16720	13026		106.718	-0.00546527	-0.0091966	-0.00969109	-0.019773
107.034	28932	23922	16777	13035		107.034	-0.00936719	-0.0122175	-0.00474621	-0.0207188
107.351	28911	23883	16836	13043		107.351	-0.0106563	-0.0152103	-0.00218524	-0.0220382
107.668	28889	23845	16887	13053		107.668	-0.0121182	-0.0171408	0.00112285	-0.0269182
107.984	28868	23810	16947	13048		107.984	-0.0136945	-0.0201336	0.00345277	-0.0327204
108.301	28850	23774	17007	13042		108.301	-0.0153852	-0.0237289	0.00799601	-0.0360241
108.618	28832	23746	17057	13036		108.618	-0.0213839	-0.0286457	0.0138888	-0.0380928
108.934	28836	23728	17110	13019		108.934	-0.0240463	-0.0325843	0.0186307	-0.0405372
109.251	28854	23700	17175	13031		109.251	-0.022714	-0.0359464	0.0227702	-0.0401895
109.568	28873	23666	17240	13029		109.568	-0.0235929	-0.0385355	0.0239254	-0.0401031
109.884	28863	23633	17301	13027		109.884	-0.0259142	-0.0394316	0.0258559	-0.0424007
110.201	28853	23603	17356	13038		110.201	-0.0280346	-0.045698	0.0245689	-0.0441497
110.518	28843	23573	17411	13050		110.518	-0.0261344	-0.0500685	0.0224765	-0.045726
110.834	28833	23538	17465	13063		110.834	-0.0236598	-0.0543526	0.0209585	-0.0441432
111.151	28820	23508	17526	13063		111.151	-0.0207555	-0.0609644	0.0193541	-0.0440849
111.468	28825	23479	17585	13085		111.468	-0.0162101	-0.0647606	0.0198767	-0.0422128
111.784	28827	23450	17643	13098		111.784	-0.011723	-0.0676951	0.0204273	-0.0370973
112.101	28828	23442	17690	13111		112.101	-0.0073223	-0.0694809	0.0160957	-0.0324699
112.418	28830	23444	17743	13123		112.418	-0.00263439	-0.0718367	0.00986599	-0.0293648
112.734	28817	23437	17787	13135		112.734	0.00621456	-0.072668	0.00300579	-0.0294188
113.051	28782	23436	17826	13132		113.051	0.00520831	-0.0757127	-0.0042582	-0.0298204
113.369	28747	23434	17854	13117		113.369	0.000956584	-0.0777511	-0.00572223	-0.033556
113.684	28712	23434	17890	13102		113.684	-0.000624047	-0.0728969	-0.00908431	-0.0303127
114.001	28677	23434	17925	13088		114.001	0.00747345	-0.0742746	-0.011669	-0.0308029
114.317	28632	23434	17960	13068		114.317	0.00695305	-0.0703964	-0.0115546	-0.0317249
114.634	28577	23430	17998	13048		114.634	0.00470735	-0.0662311	-0.0110666	-0.0292007
114.951	28523	23428	18038	13028		114.951	0.00398397	-0.0628992	-0.0104058	-0.0295483
115.267	28478	23418	18080	13014		115.267	0.00222843	-0.0582458	-0.0107211	-0.0293777
115.584	28423	23398	18117	13013		115.584	-0.000878848	-0.0697054	-0.0134483	-0.0302954
115.901	28357	23379	18141	12993		115.901	-0.0247524	-0.0696795	-0.0145107	-0.0326534
116.218	28289	23372	18166	12987		116.218	-0.0330896	-0.0662354	-0.0149728	-0.0322799
116.534	28236	23358	18191	12980		116.534	-0.0409064	-0.0614676	-0.0133382	-0.0283456
116.851	28182	23344	18216	12946		116.851	-0.0411418	-0.0563564	-0.0119044	-0.0272313
117.168	28132	23330	18240	12926		117.168	-0.0387341	-0.0523941	-0.00837389	-0.0228976
117.484	28077	23326	18267	12902		117.484	-0.0372463	-0.0433767	-0.00788804	-0.0174733
117.801	28030	23319	18287	12882		117.801	-0.0309324	-0.0389522	-0.0070567	-0.0135131
118.118	27980	23314	18308	12850		118.118	-0.0302479	-0.0342125	-0.00855312	-0.0114509
118.434	27934	23304	18324	12826		118.434	-0.0276956	-0.0292136	-0.00795282	-0.0132929
118.751	27876	23300	18341	12795		118.751	-0.0308612	-0.0232107	-0.00798521	-0.013729
119.067	27818	23295	18352	12764		119.067	-0.0330788	-0.0171775	-0.00678246	-0.0110061
119.384	27756	23291	18371	12734		119.384	-0.0352684	-0.0138154	-0.00506364	-0.0113559
119.701	27716	23291	18371	12705		119.701	-0.0367929	-0.00827024	-0.00610012	-0.0109586

## Sheet: Fig.1Ac
Fig.1Ac
	pBM-S90 (-)	pBM-S90 (S90p)		pBM-S90 (-)	pBM-S90 (S90p)		(-)	BMS90p
	1.43445	0.275326		1.28915	0.370854		1	0.287673
	1.28485	0.501409
	1.14815	0.335827
				t test
Mean	1.28915	Mean	0.370854		Variable 1	Variable 2
Standard error	0.0826736	Standard error	0.0675736	Mean	1.28915	0.370854
Median	1.28485	Median	0.335827	Variance	0.0205048	0.0136986
Mode	#N/A	Mode	#N/A	Observations	3	3
Standard deviation	0.143195	Standard deviation	0.117041	Hypothesized Mean Difference	0.0171017
Variance	0.0205048	Variance	0.0136986	Hypothesized Mean Difference	0
Kurtosis	#DIV/0!	Kurtosis	#DIV/0!	df	4
Skewness	0.134982	Skewness	1.2261	t	8.60022
Range	0.286293	Range	0.226083	P(T<=t) One-tail	0.000502248
Minimum	1.14815	Minimum	0.275326	t Critical One-tail	2.13185
Maximum	1.43445	Maximum	0.501409	P(T<=t) Two-tail	0.0010045
Total	3.86745	Total	1.11256	t Critical Two-tail	2.77645
Samples	3	Samples	3

## Sheet: Fig.1Ba
Fig.1Ba	Liver		Fig.1Ba	SCN
h	Per2L		h	Per2L
0	33195		0	244360
0.316711	35851		0.3169	244769
0.633377	38758		0.633288	245289
1.26671	45192		0.949955	245955
1.58338	48618		1.26662	246674
1.90004	50033		1.58357	247496
2.21671	52853		1.89996	248388
2.53338	55744		2.21662	249388
2.85004	58741		2.53357	250581
3.16671	59911		2.85023	251860
3.48338	62275		3.1669	253354
3.79977	64631		3.48329	254822
4.11671	66793		3.80023	256300
4.4331	68856		4.1169	257651
4.74977	70674		4.43357	258297
5.06643	72205		4.75023	260346
5.3831	73736		5.0669	262612
5.69977	75081		5.38357	265396
6.01643	76142		5.70023	268661
6.3331	76946		6.0169	272496
6.64977	77616		6.33412	280709
6.96643	78068		6.65023	285158
7.2831	78424		6.9669	289948
7.59977	78755		7.28357	294938
7.91643	78918		7.60023	299954
8.2331	78952		7.9169	305043
8.54977	78806		8.23357	307106
8.86643	78612		8.55023	311433
9.1831	78258		8.8669	315436
9.49977	77896		9.18357	318957
9.81643	77422		9.50023	321932
10.1331	76913		9.8169	324311
10.4498	76265		10.1336	326234
10.7664	75517		10.4502	328112
11.0831	74611		10.7669	329332
11.3998	73551		11.0836	329801
11.7164	72367		11.4002	329634
12.0331	71032		11.7169	329039
12.3498	69667		12.0336	327815
12.6664	68150		12.3502	325907
12.9831	66507		12.6669	323606
13.2998	64913		12.9836	320780
13.6164	63130		13.3002	317932
13.9331	61405		13.6169	314654
14.2498	59553		13.9336	311337
14.5664	57727		14.2502	307594
14.8831	55932		14.5669	303469
15.1998	54146		14.8836	298994
15.5164	52451		15.2002	294413
15.8331	50803		15.5169	289790
16.1498	49185		15.8336	284938
16.4664	47522		16.1502	280340
16.7831	45953		16.4669	275924
17.0998	44531		16.7836	271673
17.4164	43153		17.1002	267754
17.7331	41881		17.4169	263631
18.0498	40583		17.7336	259797
18.3664	39259		18.0502	255797
18.6831	38046		18.3669	251995
18.9998	36916		18.6836	248528
19.3164	35940		19.0002	245396
19.6331	35040		19.3169	242485
19.9498	34231		19.6336	240016
20.2664	33543		19.9502	237786
20.5831	32961		20.2669	235571
20.8998	32476		20.5836	233558
21.2164	32051		20.9002	231769
21.5331	31752		21.2169	230120
21.8498	31590		21.5336	228692
22.1664	31568		21.8502	227274
22.4831	31771		22.1669	226061
22.7998	32080		22.4836	225076
23.1164	32453		22.8002	224183
23.4331	32910		23.1169	223464
23.7498	33470		23.4336	222853
24.0664	34133		23.7502	222271
24.3831	34877		24.0669	221936
24.6998	35708		24.3836	221897
25.0164	36685		24.7002	222120
25.3334	37747		25.0169	222511
25.6498	38753		25.3336	222997
25.9667	39775		25.6502	223763
26.2831	40790		25.9669	224801
26.5998	41921		26.2836	225938
26.9167	43119		26.6002	227235
27.2334	44370		26.9169	228634
27.5498	45620		27.2336	230409
27.8667	46935		27.5502	232600
28.1834	48208		27.8669	235135
28.5	49548		28.1836	238035
28.8167	50833		28.5002	241134
29.1334	51977		28.8169	244670
29.45	53035		29.1336	248294
29.7667	54103		29.4502	251878
30.0834	55143		29.7669	255195
30.4	56152		30.0836	258385
30.7167	57042		30.4008	261530
31.0334	57801		30.7169	264551
31.35	58477		31.0336	267593
31.6667	59070		31.3502	270270
31.9834	59495		31.6669	272571
32.3	59859		31.9836	274547
32.6167	60075		32.3002	276179
32.9334	60242		32.6169	277825
33.25	60404		32.9336	279080
33.5667	60529		33.2502	280081
33.8834	60500		33.5669	281082
34.2	60365		33.8836	282074
34.5167	60178		34.2002	283052
34.8334	59895		34.5169	283976
35.15	59551		34.8336	284864
35.4667	59059		35.1502	285353
35.7834	58513		35.4669	285805
36.1	57898		35.7836	286013
36.4167	57180		36.1002	285900
36.7334	56322		36.4169	285396
37.05	55403		36.7336	284199
37.3667	54386		37.0502	282462
37.6834	53257		37.3669	280430
38	52146		37.6836	278012
38.3167	51089		38.0002	275353
38.6334	49901		38.3169	272335
38.95	48736		38.6336	268992
39.2667	47490		38.9502	265500
39.5834	46290		39.2666	261847
39.9	45052		39.5836	258085
40.2167	43867		39.9	254356
40.5334	42735		40.2166	250683
40.85	41628		40.5333	247196
41.1667	40579		40.8502	243912
41.4834	39624		41.1666	240733
41.8	38677		41.4836	237588
42.1167	37833		41.8002	234719
42.4334	36958		42.1166	231989
42.75	36196		42.4336	229504
43.0667	35475		42.7502	227153
43.3834	34856		43.0666	224810
43.7	34316		43.3836	222776
44.0167	33870		43.7002	220783
44.3334	33439		44.0169	218962
44.65	33058		44.3336	217318
44.9667	32791		44.6502	215574
45.2834	32547		44.9669	213977
45.6	32317		45.2836	212418
45.9167	32203		45.6002	211019
46.2334	32120		45.9169	210277
46.55	32136		46.2336	200202
46.8667	32225		46.5502	190250
47.1834	32381		46.8669	180504
47.5	32625		47.1836	170912
47.8167	32922		47.5002	161458
48.1334	33263		48.1338	142752
48.45	33680		48.4502	133544
48.7667	34144		48.7669	124648
49.0834	34642		49.0836	115930
49.4	35202		49.4002	107415
49.7167	35868		49.7169	99039
50.0334	36625		50.0336	99474
50.35	37419		50.3502	100183
50.6667	38237		50.6669	101049
50.9834	39114		50.9836	101976
51.3	40025		51.3002	102992
51.6167	40950		51.6169	104134
51.9334	41916		51.9336	105437
52.25	42905		52.2502	106987
52.5667	43912		52.5669	108512
52.8834	44945		52.8836	110111
53.1998	45980		53.2002	111722
53.5167	47043		53.5169	113354
53.8331	48025		53.8336	115040
54.1498	48921		54.1502	116576
54.4664	49853		54.4669	118178
54.7831	50719		54.7836	119629
55.0998	51547		55.1002	121077
55.4164	52328		55.4169	122498
55.7331	53023		55.7336	123897
56.0498	53626		56.0502	125233
56.3664	54160		56.3669	126330
56.6831	54602		56.6836	127541
56.9998	54971		57.0002	128626
57.3164	55303		57.3169	129677
57.6331	55535		57.6336	130881
57.9498	55718		57.9502	132001
58.2664	55786		58.2669	133116
58.5831	55725		58.5836	133993
58.8998	55637		58.9002	134866
59.2164	55452		59.2169	135680
59.5331	55159		59.5336	136432
59.8498	54810		59.8502	136978
60.1664	54411		60.1669	137205
60.4831	53942		60.4836	137376
60.7998	53404		60.8002	137300
61.1164	52806		61.1169	136987
61.4331	52113		61.4336	136549
61.7498	51374		61.7502	135549
62.0664	50629		62.0669	134417
62.3831	49923		62.3836	133056
62.6998	49207		62.7002	131596
63.0164	48400		63.0169	129896
63.3331	47616		63.3336	127995
63.6498	46806		63.6502	125832
63.9664	46004		63.9669	123555
64.2831	45193		64.2836	121364
64.5998	44268		64.6002	119018
64.9164	43364		64.9169	116620
65.2331	42500		65.2336	114278
65.5498	41731		65.5502	111719
65.8664	40941		65.8669	109386
66.1831	40158		66.1836	106931
66.4998	39411		66.5002	104559
66.8164	38708		66.8169	102269
67.1331	38105		67.1336	100151
67.4498	37703		67.4502	98034
67.7664	35825		67.7669	96154
68.0831	33961		68.0836	94454
68.3998	32164		68.4002	92827
68.7164	30564		68.7169	91367
69.0331	29016		69.0336	90050
69.6664	29016		69.3502	88868
69.9831	25962		69.6669	87932
70.2998	24516		69.9836	87087
70.6164	23086		70.3002	86594
70.9331	21684		70.6169	86284
71.2498	20297		70.9336	85855
71.5664	18955		71.2502	85482
71.8831	19011		71.5669	85457
72.1998	19064		71.8836	85458
72.5164	19210		72.2002	85537
72.8331	19375		72.5169	85555
73.1498	19622		72.8336	85910
73.4664	19869		73.1502	86266
73.7831	20175		73.4669	86622
74.0998	20491		73.7836	86977
74.4164	20843		74.1002	87333
74.7331	21231		74.7341	87789
75.05	21627		75.0502	89909
75.3664	22043		75.3672	92040
75.6831	22436		75.6836	94214
75.9998	22817		76.0005	96388
76.3164	23209		76.3169	98515
76.6334	23563		76.6336	99605
76.9498	23979		76.9502	100481
77.2667	24320		77.2669	102452
77.5831	24660		77.5836	104424
77.8998	24975		77.9002	105818
78.2167	25280		78.2172	108171
78.5334	25549		78.5338	110665
78.85	25795		78.8511	115062
79.1667	26064		79.1669	116502
79.4834	26324		79.4838	118969
79.8	26573		79.8002	120248
80.1167	26796		80.1169	121549
80.4334	26951		80.4336	122112
80.75	27070		80.7505	123474
81.0667	27096		81.0669	125157
81.3834	27093		81.3836	125983
81.7	27030		81.7	127612
82.0167	26870		82.0166	129191
82.3334	26661		82.3333	130403
82.65	26436		82.65	131511
82.9667	26181		82.9666	132501
83.2834	25892		83.2836	133505
83.6	25590		83.6002	134518
83.9167	25264		83.9169	135493
84.2334	24948		84.2333	136449
84.55	24658		84.55	137303
84.8667	24354		84.8669	138088
85.1834	24054		85.1836	138578
85.5	23779		85.5	138840
85.8167	23545		85.8169	139081
86.1334	23354		86.1336	139230
86.45	23191		86.4502	139202
86.7667	23032		86.7669	139124
87.0834	22762		87.0836	138827
87.4	22421		87.4	138454
87.7167	22081		87.7169	137596
88.0334	21707		88.0336	136613
88.35	21302		88.3502	135573
88.6667	20899		88.6669	134518
88.9834	20436		88.9836	133219
89.3	19958		89.3002	131597
89.6167	19447		89.6169	129771
89.9334	18951		89.9336	127682
90.25	18475		90.2502	125302
90.5667	18017		90.5669	122681
90.8834	17569		90.8836	119915
91.2	17250		91.2002	117218
91.5167	17004		91.5169	114440
91.8334	16759		91.8336	111966
92.15	16576		92.1502	109610
92.4667	16426		92.4669	107098
92.7834	16336		92.7836	104456
93.1	16363		93.1002	101971
93.4167	16435		93.4169	99668
93.7334	16588		93.7336	97560
94.05	16771		94.0502	95652
94.3667	16986		94.3669	94033
94.6834	17203		94.6836	92599
95	17423		95.0002	91345
95.3167	17656		95.3169	90161
95.6334	17910		95.6336	88970
95.95	18170		95.9502	87952
96.2667	18437		96.2669	86937
96.5834	18724		96.5836	86133
96.9	18995		96.9002	85475
97.2167	19254		97.2169	84911
97.5334	19548		97.5336	84470
97.85	19863		97.8502	84014
98.1667	20153		98.1669	83608
98.4834	20412		98.4836	83264
98.8	20671		98.8002	83031
99.1164	20927		99.1169	82808
99.4334	21175		99.4336	82692
99.7498	21435		99.7502	82810
100.066	21694		100.067	82967
100.383	21943		100.384	83168
100.7	22214		100.7	83371
101.016	22447		101.017	83680
101.333	22816		101.334	84101
101.65	23209		101.65	85243
101.966	23532		101.967	86573
102.283	23855		102.284	87978
102.6	24178		102.6	89566
102.916	24501		102.917	91139
103.233	24824		103.234	92802
103.55	25143		103.55	94554
103.866	25423		103.867	96300
104.183	25692		104.184	98144
104.5	25953		104.5	100248
104.816	26147		104.817	102624
105.133	26334		105.134	104934
105.45	26365		105.45	107534
105.766	26311		105.767	109586
106.083	26180		106.084	111496
106.4	26040		106.4	113343
106.716	25881		106.717	114972
107.033	25704		107.034	116596
107.35	25422		107.35	118130
107.666	25136		107.667	119546
107.983	24841		107.984	120620
108.3	24467		108.3	121286
108.616	24095		108.617	121601
108.933	23734		108.934	121511
109.25	23308		109.25	121377
109.566	22864		109.567	120809
109.883	22419		109.884	120083
110.2	22040		110.2	119326
110.516	21653		110.517	118505
110.833	21277		110.834	117569
111.15	20916		111.15	116545
111.466	20541		111.467	115510
111.783	20121		111.784	114310
112.1	19692		112.1	113342
112.416	19348		112.417	112472
112.733	19008		112.734	111403
113.05	18678		113.05	110348
113.366	18397		113.367	109152
113.683	18127		113.684	107835
114	17849		114	105974
114.316	17580		114.317	104001
114.633	17327		114.634	102011
114.95	17077		114.95	100134
115.266	16835		115.267	98200
115.583	16712		115.584	96092
115.9	16638		115.9	94117
116.216	16583		116.217	92095
116.533	16528		116.534	90151
116.85	16480		116.85	88389
117.166	16432		117.167	86736
117.483	16424		117.484	85228
117.8	16444		117.8	83776
118.117	16493		118.117	82874
118.433	16564		118.434	82091
118.75	16636		118.75	81390
119.066	16711		119.067	80796
119.383	16765		119.384	80350
119.7	16795		119.7	80089
120.017	16852		120.017	79860
120.333	16915		120.334	79709
120.65	16972		120.65	79644
120.967	17026		120.967	79647
121.283	17079		121.284	79659
121.6	17128		121.6	79547
121.916	17123		121.917	79532
122.233	17099		122.234	79517
122.55	17153		122.55	79501
122.867	17343		122.867	79486
123.183	17567		123.184	79365
123.5	17789		123.5	79241
123.817	18130		123.817	79117
124.133	18517		124.134	79088
124.45	18909		124.45	79048
124.767	19305		124.767	79148
125.083	19765		125.084	79402
125.4	20290		125.4	79794
125.717	20828		125.717	80506
126.033	21405		126.034	81344
126.35	22001		126.35	82709
126.667	22534		126.667	84528
126.983	22953		126.984	86558
127.3	23366		127.3	88622
127.617	23738		127.617	90830
127.933	24053		127.934	93049
128.25	24723		128.25	95174
128.567	25394		128.567	97315
128.883	26060		128.884	99347
129.2	26663		129.2	101248
129.517	27200		129.517	103011
129.833	27724		129.834	104556
130.15	28209		130.15	105974
130.467	28676		130.467	106844
130.783	29047		130.784	107244
131.1	29401		131.1	107434
131.417	29648		131.417	107568
131.733	29852		131.733	107557
132.05	29969		132.05	107523
132.367	29609		132.367	107445
132.683	29188		132.683	106878
133	28759		133	106205
133.317	28320		133.317	105508
133.633	27834		133.634	104796
133.95	27315		133.95	104083
134.267	26732		134.267	103308
134.583	26139		134.583	102543
134.9	25594		134.9	101751
135.217	24976		135.217	100919
135.533	24423		135.534	100033
135.85	23776		135.85	99143
136.167	23125		136.167	98265
136.483	22511		136.483	97430
136.8	21876		136.8	97047
137.117	21248		137.117	96577
137.433	20577		137.434	95999
137.75	19888		137.75	95340
138.067	19230		138.067	94464
138.383	18615		138.383	93475
138.7	17992		138.7	92449
139.017	17384		139.017	91439
139.333	16846		139.334	90444
139.65	16340		139.65	89507
139.967	15841		139.967	88529
140.283	15175		140.284	87529
140.6	14548		140.6	86357
140.917	14003		140.917	85209
141.233	13458		141.234	84203
141.55	12967		141.55	83283
141.867	12540		141.867	82421
142.183	12115		142.184	81694
142.5	11739		142.5	81135
142.816	11400		142.817	80875
143.133	11126		143.134	79741
143.45	10915		143.45	78622
143.766	10723		143.767	77521
144.083	10654		144.084	76470
144.4	10829		144.4	75444
144.716	11031		145.35	73762
145.033	11285		145.667	72963
145.35	11570		145.984	72202
145.666	11883		146.3	71640
145.983	12198		146.617	71201
146.3	12515		146.934	70782
146.616	12846		147.25	71059
146.933	13205		147.567	71425
147.25	13546		147.884	71945
147.566	13884		148.2	72466
147.883	14251		148.517	72998
148.2	14659		148.834	73566
148.516	15068		149.15	74159
148.833	15471		149.467	74798
149.15	15868		149.784	75510
149.466	16321		150.1	76230
149.783	16770		150.417	77079
150.1	17250		150.734	78007
150.416	17734		151.05	79112
150.733	18231		151.367	80220
151.05	18683		151.684	81547
151.366	19127		152	82758
151.683	19521		152.317	84149
152	19870		152.634	85761
152.316	20174		152.95	88543
152.633	20465		153.267	91299
152.95	20718		153.584	94010
153.266	20906		153.9	96643
153.583	21008		154.217	99281
153.9	21040		154.534	101647
154.216	21035		154.85	103924
154.533	20989		155.167	105989
154.85	20841		155.484	107905
155.166	20580		155.8	109485
155.483	20281		156.117	110957
155.8	19868		156.434	112235
156.116	19443		156.75	113231
156.433	18956		157.067	112928
156.75	18460		157.384	112458
157.066	17930		157.7	111652
157.383	17392		158.017	110718
157.7	16848		158.334	109408
158.016	16286		158.65	107941
158.333	15698		158.967	106466
158.65	15096		159.284	104981
158.966	14541		159.6	103330
159.283	14092		159.917	101735
159.6	13651		160.234	100204
159.916	13255		160.55	98600
160.233	12856		160.867	96445
160.55	12451		161.184	94383
160.866	12043		161.5	92487
161.183	11661		161.817	90929
161.5	11277		162.134	89397
161.816	10894		162.45	88033
162.133	10555		162.767	86826
162.45	10242		163.084	85736
162.767	9952		163.4	84680
163.083	9663		163.717	83689
163.4	9374		164.034	82703
163.716	9098		164.35	81736
164.033	8892		164.667	80855
164.35	8701		164.984	80575
164.667	8576		165.3	80177
164.983	8468		165.617	79707
165.3	8385		165.934	78928
165.617	8342		166.25	78181
165.933	8316		166.567	77594
166.25	8319		166.884	77006
166.567	8355		167.2	76194
166.883	8440		167.517	75369
167.2	8585		167.834	74548
167.516	8778		168.15	73159
167.833	8978		168.467	71678
168.15	9202		168.784	71042
168.467	9503		169.1	69412
168.783	9846		169.417	67910
169.1	10212		169.734	66484
169.417	11256		170.05	65394
169.733	12458		170.367	64368
170.05	13676		170.684	62372
170.367	14894		171	61500
170.683	16167		171.317	60641
171	17422		171.634	59898
171.317	18629		171.95	59773
171.633	19970		172.267	59747
171.95	21323		172.584	59658
172.267	22656		172.9	59649
172.583	23951		173.217	58575
172.9	25205		173.534	58458
173.217	26464		173.85	57277
173.533	27047		174.167	54914
173.85	27459		174.8	52644
174.167	27810		175.117	50747
174.483	28148		175.434	51356
174.8	28377		175.75	52732
175.117	28601		176.067	53444
175.433	28813		176.383	54576
175.75	28788		176.7	56179
176.067	28703		177.017	57024
176.383	28516		177.334	58503
176.7	28251		177.65	59973
177.017	27969		177.967	61402
177.333	27639		178.283	62830
177.65	27304		178.6	64187
177.967	26757		178.917	65386
178.283	26094		179.234	66579
178.6	25382		179.55	66503
178.917	24678		179.867	66378
179.233	23920		180.183	66252
179.55	23149		180.5	66058
179.867	22292		180.817	65829
180.183	21399		181.134	65583
180.5	20604		181.45	65333
180.817	19807		181.767	64286
181.133	18880		182.084	63254
181.45	17873		182.4	62142
181.767	16780		182.717	60779
182.083	15818		183.034	59450
182.4	14905		183.35	58121
182.717	13984		183.667	56861
183.033	13005		183.984	55602
183.35	12043		184.3	54342
183.667	11045		184.617	53110
			184.934	51902
			185.25	50713
			185.567	49817
			185.884	49727
			186.2	49663
			186.517	49680
			186.834	49949
			187.15	50232
			187.467	50521
			187.784	50706
			188.1	50813
			188.417	50848
			188.734	50868
			189.05	50830
			189.367	50793
			189.684	50450
			190	50093
			190.317	49607
			190.634	49041
			190.95	48382
			191.267	48058
			191.584	47344
			191.9	47022
			192.217	46458
			192.534	45980
			192.85	45519
			193.167	44807
			193.8	43924
			194.117	43575
			194.434	43359
			194.75	43269
			195.067	43207
			195.384	43110
			195.7	43064
			196.017	42975
			196.334	42885
			196.65	42809
			196.967	42859
			197.284	42848
			197.6	43700
			197.917	45025
			198.234	46454
			198.55	47892
			198.867	49379
			199.184	50898
			199.5	52491
			199.817	54100
			200.134	55749
			200.45	57455
			200.767	59172
			201.084	60768
			201.4	62385
			201.717	63138
			202.034	63669
			202.35	64029
			202.667	64326
			202.984	64560
			203.3	64773
			203.617	64786
			203.934	64783
			204.25	64728
			204.567	64561
			204.884	64140
			205.2	63703
			205.517	63177
			205.834	62622
			206.15	62066
			206.467	61510
			206.784	60975
			207.1	60382
			207.417	59578
			207.734	58787
			208.05	57960
			208.367	57128
			208.684	56300
			209	55700
			209.317	55113
			209.634	54592
			209.95	54076
			210.267	53559
			210.584	53017
			210.9	52475
			211.217	51991
			211.534	51722
			211.85	51544
			212.167	51327
			212.484	51108
			212.8	50787
			213.117	50465
			213.434	50143
			213.75	49822
			214.067	49527
			214.384	49232
			214.7	48962
			215.017	48786
			215.334	50348
			215.65	52901
			215.967	55748
			216.284	58758
			216.6	61844
			217.55	68649
			217.867	72141
			218.183	75897
			218.5	80024
			218.817	84526
			219.133	89505
			219.45	91195
			219.767	94698
			220.084	97585
			220.4	100520
			220.717	103732
			221.033	107249
			221.35	110871
			221.667	114741
			221.984	118808
			222.3	122775
			222.617	126568
			222.934	130121
			223.25	133361
			223.567	136399
			223.884	139288
			224.2	141893
			224.517	144394
			224.834	146666
			225.15	148831
			225.467	150782
			225.784	152486
			226.1	153910
			226.417	155189
			226.734	156301
			227.05	157307
			227.367	158185
			227.684	158827
			228	159229
			228.317	159462
			228.634	159081
			228.95	158319
			229.267	157219
			229.584	155738
			229.9	154020
			230.217	152072
			230.534	149784
			230.85	147213
			231.167	144152
			231.484	140826
			231.8	137383
			232.117	133792
			232.434	130002
			232.75	126329
			233.067	122610
			233.384	118685
			233.7	114936
			234.017	111325
			234.334	107749
			234.65	104303
			234.967	101086
			235.284	98301
			235.6	95682
			235.917	93204
			236.234	90948
			236.55	88879
			236.867	87115
			237.184	85616
			237.5	84409
			237.817	83380
			238.134	82447
			238.45	81712
			238.767	81184
			239.084	80754
			239.4	80539
			239.717	80500
			240.034	80612
			240.35	80913
			240.667	81470
			240.984	82181
			241.3	83049
			241.617	84096
			241.934	85236
			242.25	86435
			242.567	87806
			242.884	89445
			243.2	91137
			243.517	92876
			243.834	94794
			244.15	95709
			244.467	97971
			244.784	100541
			245.1	103305
			245.417	106328
			245.734	109318
			246.367	115631
			246.684	118940
			247	122340
			247.317	125957
			247.634	129535
			247.95	133185
			248.267	134832
			248.584	138249
			248.901	141513
			249.217	144619
			249.534	147654
			249.85	150540
			250.167	153149
			250.484	155759
			250.8	158026
			251.117	160073
			251.434	161823
			251.75	163405
			252.067	164643
			252.384	165197
			252.7	165460
			253.017	165475
			253.334	165285
			253.651	164746
			253.967	164004
			254.284	163038
			254.6	161727
			254.917	160116
			255.234	158015
			255.55	155645
			255.867	152953
			256.184	149907
			256.5	147059
			256.817	143952
			257.134	140610
			257.451	136968
			257.767	133122
			258.083	129258
			258.4	125408
			258.717	121689
			259.033	117614
			259.35	113843
			259.667	110134
			259.984	106551
			260.3	103042
			260.617	99655
			260.934	96585
			261.25	93585
			261.567	90837
			261.884	88340
			262.2	86065
			262.517	83998
			262.834	82146
			263.15	80951
			263.467	79811
			263.784	78895
			264.1	78175
			264.417	77763
			264.734	77562
			265.05	77493
			265.367	77730
			265.684	78139
			266	78717
			266.317	79520
			266.634	80520
			266.95	81735
			267.267	83140
			267.584	84807
			267.9	86716
			268.217	88824
			268.534	91103
			268.85	93569
			269.167	96159
			269.484	98873
			269.8	101591
			270.117	104295
			270.434	106963
			270.75	109628
			271.067	112251
			271.384	115030
			271.7	117692
			272.017	120208
			272.334	122698
			272.65	125226
			272.967	127577
			273.284	129680
			273.6	131545
			273.917	133310
			274.234	134946
			274.55	136394
			274.867	137646
			275.184	138725
			275.5	139452
			275.817	140034
			276.134	140495
			276.45	140658
			276.767	140387
			277.084	139956
			277.4	139475
			277.717	138831
			278.034	137884
			278.35	136742
			278.667	134963
			278.984	132984
			279.3	130857
			279.617	128617
			279.934	126317
			280.25	123916
			280.567	121433
			280.884	118861
			281.2	116237
			281.517	113406
			281.834	110554
			282.15	107914
			282.467	105233
			282.784	103028
			283.1	100857
			283.417	98772
			283.734	96323
			284.05	93864
			284.367	91412
			284.684	89147
			285	87159
			285.317	85207
			285.634	83469
			285.95	81872
			286.267	80342
			286.584	79028
			286.9	77866
			287.217	76871
			287.534	75944
			287.85	75503
			288.167	75131
			288.484	74876

## Sheet: Fig.1Bb
Fig.1Bb
Peak	ZT18	ZT17	ZT17	ZT18	ZT16	ZT18	Peak	ZT14	ZT14	ZT13.5	ZT13	ZT13.5	ZT14
botom	ZT6	ZT5	ZT5	ZT6	ZT4	ZT6	botom	ZT2	ZT2	ZT1.5	ZT1	ZT1.5	ZT2
liver Av	ZT17.3	Peak					SCN Av	ZT13.6	Peak					Graph
	ZT5.3	botom						ZT1.7	botom					Amp	Liver	Amp	SCN		Peak reduction	Liver	Peak reduction	SCN
down～bottom														CT	Liver	CT	SCN		CT	Liver	ZT	SCN
Liver			SCN		Liver		SCN							5	0.255233	2	0.326625		5	0.419734	2	0.525151
pre	post		pre	post	pre	post	DT	pre	post
23584	9104		90116	46791
30808	5478		77298	38263
27196	7291	Av	83707	42527			Av
1	0.268091	Amp	1	0.508046			Amp	Amp	ZT	Amp	Amp	Amp	Amp	Amp
Peak					peak		raw	SCN	2	0.508046	0.60652	0.231132	0.191617	0.741115
59859	26661		329801	136978				Liver	5	0.268091	0.165088	0.17175	0.258553	0.412681
55725	26311		284864	138088
57792	26486	Av	307332	137533			Av
	0.458299	Peak Reduction		0.447506			Peak Reduction							Amp	Liver	Amp	SCN			Peak reduction	Liver
														ZT	Liver	ZT	SCN			ZT	Liver
Liver			SCN h		Amp		Peak reduction			Amp		Peak reduction		5	0.268091	2	0.508046			5	0.458299
pre	post		pre		Liver	SCN	Liver	SCN		Liver	SCN	Liver	SCN	5	0.165088	2	0.60652			5	0.342901
18549	4520		71776	46434	0.268091	0.508046	0.458299	0.447506		0.268091	0.508046	0.458299	0.447506	5	0.17175	2	0.231132			5	0.393571
32660	3934		81594	46588	0.165088	0.60652	0.342901	0.470612		0.165088	0.60652	0.342901	0.470612	5	0.258553	2	0.191617			5	0.446277
25604.5	4227	Av	76685	46511	0.17175	0.231132	0.393571	0.368767		0.17175	0.231132	0.393571	0.368767	5	0.412681	2	0.0958087			5	0.457623
1	0.165088	Amp	1	0.60652	0.258553	0.191617	0.446277	0.7661		0.258553	0.191617	0.446277	0.7661
Peak					0.412681	0.741115	0.457623	0.572771		0.412681	0.741115	0.457623	0.572771
68633	30585		182278	92188						Amp		Peak reduction		Mean	0.255233	Mean	0.326625			Mean	0.419734
112813	31633		174929	75918		Amp. Reduction				Liver	SCN	Liver	SCN	Standard error	0.0447558	Standard error	0.0979482			Standard error	0.0226
90723	31109	Av	178604	84053	SCN	0.508046				0.255233	0.455686	0.419734	0.525151	Median	0.258553	Median	0.231132			Median	0.446277
	0.342901	Peak Reduction		0.470612	SCN	0.60652				0.268091	0.508046	0.458299	0.447506	Mode	#N/A	Mode	#N/A			Mode	#N/A
Liver			SCN		SCN	0.231132				0.165088	0.60652	0.342901	0.470612	Standard deviation	0.100077	Standard deviation	0.219019			Standard deviation	0.0505351
pre	post		pre	post	SCN	0.191617				0.17175	0.231132	0.393571	0.368767	Variance	0.0100154	Variance	0.0479693			Variance	0.00255379
60002	19621		26045	7435	SCN	0.741115				0.258553	0.191617	0.446277	0.7661	Kurtosis	1.08665	Kurtosis	-2.30999			Kurtosis	-0.316781
85168	5312		40523	7951						0.412681	0.741115	0.457623	0.572771	Skewness	1.07708	Skewness	0.486621			Skewness	-1.10106
72585	12466.5	Av	33284	7693										Range	0.247593	Range	0.510712			Range	0.115398
1	0.17175	Amp	1	0.231132										Minimum	0.165088	Minimum	0.0958087			Minimum	0.342901
139426	62173		148863	56153										Maximum	0.412681	Maximum	0.60652			Maximum	0.458299
103755	33536		128789	46236										Total	1.27616	Total	1.63312			Total	2.09867
121590	47854.5	Av	138826	51194.5										Samples	5	Samples	5			Samples	5
	0.393571	Peak Reduction		0.368767
Liver			SCN
pre	post		pre	post

## Sheet: Fig.1Ca
Fig.1Ca	SCN cells
h	#60	#61	#64	#65	#68	#69	#70	#72	#73	#78	#90	#96	#97	#103	#104	#111	#112	#116	#118	#121	#122	#124	#126	#127	Av
1	0.096161	-0.0643296	0.0696287	0.21472	0.23432	0.173922	0.00314178	-0.259311	0.441148	-0.207422	-0.0707721	-0.0887027	0.0404418	-0.202909	-0.087517	-0.613058	-0.0306899	-0.217436	-0.461955	-0.142795	-0.192487	-0.352209	-0.250852	-0.455197	-0.101007
2	-0.084665	-0.228775	-0.151951	-0.0657238	-0.0568389	-0.0291683	-0.026331	-0.253008	0.225641	-0.221135	-0.10134	-0.144563	-0.243706	-0.244313	-0.267622	-0.655983	-0.11069	-0.346277	-0.46312	-0.18384	-0.208143	-0.343775	-0.276998	-0.465013	-0.206139
3	0.0375779	-0.041532	-0.101663	0.0154926	0.0136517	-0.0033527	0.0453472	0.00754937	0.254642	-0.00643964	-0.0330773	-0.023668	-0.139228	-0.0400219	-0.097016	-0.29181	-0.00799699	-0.15607	-0.17072	-0.0154259	-0.038584	-0.115504	-0.0522884	-0.17539	-0.0473137
4	0.279233	0.270148	0.128869	0.249676	0.219069	0.172495	0.122623	0.304899	0.42762	0.20707	0.036356	0.137463	0.103233	0.1658	0.13717	0.128191	0.0810611	0.0112299	0.108235	0.0805104	0.0723656	0.0918106	0.145667	0.0661175	0.156121
5	0.452852	0.503602	0.316559	0.453696	0.319127	0.297072	0.186392	0.516746	0.543133	0.346651	0.0684118	0.233521	0.289914	0.268379	0.284575	0.40718	0.133101	0.0809449	0.283531	0.131503	0.11904	0.194379	0.249108	0.17124	0.285444
6	0.553773	0.651108	0.4251	0.558573	0.399707	0.408758	0.259259	0.668388	0.587228	0.489664	0.105862	0.325765	0.404824	0.321998	0.392142	0.585913	0.205957	0.124416	0.36346	0.187524	0.170303	0.311085	0.334371	0.250384	0.378565
7	0.593286	0.694329	0.476826	0.591349	0.407714	0.477967	0.342407	0.785841	0.584049	0.579833	0.147015	0.376107	0.502363	0.346118	0.50805	0.761311	0.282189	0.162157	0.420865	0.257349	0.226951	0.403578	0.402203	0.330734	0.444191
8	0.592896	0.694097	0.493573	0.582101	0.389104	0.529214	0.444286	0.899423	0.549623	0.676499	0.193604	0.435207	0.622006	0.399613	0.630904	0.917191	0.382435	0.206715	0.496888	0.342073	0.293979	0.475518	0.430921	0.423076	0.504206
9	0.626753	0.709956	0.518373	0.599066	0.384317	0.595095	0.550593	0.973175	0.582071	0.736223	0.253197	0.502827	0.743402	0.478509	0.765239	1.06318	0.497839	0.281852	0.587939	0.437438	0.369872	0.562492	0.501091	0.51082	0.576305
10	0.539755	0.679161	0.534463	0.60811	0.414742	0.631714	0.641823	0.970529	0.563902	0.77562	0.307645	0.552958	0.859244	0.572928	0.893075	1.1376	0.614109	0.340066	0.587379	0.530224	0.430889	0.591335	0.551478	0.570728	0.620811
11	0.538617	0.654645	0.560476	0.633591	0.478374	0.665294	0.684923	0.957413	0.589056	0.808682	0.356771	0.594278	0.992881	0.584079	1.0287	1.18295	0.704115	0.401529	0.636361	0.602973	0.502593	0.623841	0.600402	0.605587	0.666172
12	0.526084	0.626831	0.617694	0.63584	0.564688	0.673579	0.707672	0.892596	0.565495	0.778183	0.4018	0.613739	1.05216	0.617016	1.10163	1.19858	0.797951	0.469715	0.644415	0.646787	0.548133	0.616127	0.652089	0.639211	0.691167
13	0.508975	0.594838	0.617296	0.619212	0.597453	0.679344	0.733676	0.777424	0.564049	0.719454	0.436736	0.614321	1.01372	0.615372	1.13233	1.17706	0.837599	0.510782	0.601697	0.669348	0.566227	0.578625	0.64083	0.663787	0.686257
14	0.469343	0.552931	0.577362	0.607904	0.567555	0.640975	0.66415	0.684375	0.529209	0.638557	0.444986	0.574113	0.917855	0.57491	1.03166	1.13665	0.862568	0.548295	0.545115	0.680281	0.557282	0.524837	0.599701	0.650998	0.649234
15	0.383917	0.472118	0.490884	0.582898	0.471476	0.578557	0.5475	0.492785	0.46199	0.491374	0.420802	0.496281	0.813654	0.506236	0.926648	1.01892	0.802049	0.520278	0.458893	0.647843	0.521688	0.422676	0.53934	0.570073	0.568287
16	0.304879	0.343759	0.39609	0.482369	0.364381	0.448638	0.382073	0.254863	0.38413	0.399589	0.374795	0.363702	0.706962	0.410747	0.808483	0.829301	0.672934	0.474629	0.357925	0.57566	0.471557	0.291915	0.436889	0.487163	0.45931
17	0.20261	0.219928	0.310743	0.36741	0.339284	0.354114	0.258832	0.0281869	0.317996	0.176574	0.237205	0.233738	0.612734	0.329203	0.665323	0.587764	0.526251	0.398462	0.294691	0.475377	0.396762	0.139709	0.350514	0.375123	0.341606
18	0.138258	0.094564	0.224293	0.277516	0.271003	0.245349	0.11857	-0.177622	0.26912	0.000536858	0.17333	0.176722	0.470278	0.283578	0.460668	0.299895	0.400153	0.274533	0.118426	0.347779	0.25119	-0.0161662	0.235978	0.210322	0.214511
19	-0.0154788	-0.118426	0.0351082	0.0197629	0.106119	-0.000818279	-0.165519	-0.383408	0.0600888	-0.272563	0.0490851	0.0804453	0.173936	0.197086	0.176474	-0.0142508	0.143402	0.208527	0.031034	0.227118	0.142179	-0.0689971	0.18318	0.0753918	0.0362282
20	-0.148851	-0.298008	-0.10854	-0.138809	-0.0554412	-0.176227	-0.375649	-0.532614	-0.0946778	-0.49167	-0.079752	-0.0577868	-0.0749758	0.0351233	-0.0904852	-0.314818	-0.0583851	0.0540274	-0.147402	0.0982467	-0.00482538	-0.14525	0.0172455	-0.033758	-0.134303
21	-0.2326	-0.390066	-0.165365	-0.218416	-0.176349	-0.245982	-0.452257	-0.58504	-0.183266	-0.604771	-0.156384	-0.15082	-0.185136	-0.0815266	-0.266624	-0.516592	-0.162122	-0.0409162	-0.24264	-0.0182749	-0.107944	-0.164349	-0.0764416	-0.126546	-0.231268
22	-0.236201	-0.430508	-0.144461	-0.238374	-0.22165	-0.242015	-0.442677	-0.617321	-0.197789	-0.66625	-0.17323	-0.18411	-0.257716	-0.0915818	-0.326595	-0.636008	-0.215242	-0.0507425	-0.281413	-0.0635055	-0.151986	-0.179388	-0.0809699	-0.161119	-0.262119
23	-0.262862	-0.467712	-0.150331	-0.277917	-0.264831	-0.249091	-0.44534	-0.601199	-0.20078	-0.709004	-0.236131	-0.251016	-0.304184	-0.117117	-0.416902	-0.727083	-0.304688	-0.0323022	-0.286056	-0.109035	-0.195897	-0.157401	-0.0515217	-0.16277	-0.290882
24	-0.264776	-0.464632	-0.166204	-0.280421	-0.286458	-0.256584	-0.427565	-0.54743	-0.204185	-0.748092	-0.290175	-0.294759	-0.387013	-0.131392	-0.501487	-0.794947	-0.319382	-0.0197347	-0.293127	-0.109438	-0.198562	-0.193459	-0.0569828	-0.168211	-0.308542
25	-0.257551	-0.441056	-0.136868	-0.287905	-0.288667	-0.254357	-0.383481	-0.42819	-0.201745	-0.686102	-0.287828	-0.275577	-0.445206	-0.167508	-0.559914	-0.785028	-0.360019	-0.0458672	-0.247674	-0.144655	-0.204953	-0.176196	-0.0333026	-0.181834	-0.303395
26	-0.246233	-0.404262	-0.123006	-0.263874	-0.283882	-0.218363	-0.288383	-0.29735	-0.125379	-0.536574	-0.192832	-0.182261	-0.46024	-0.113181	-0.553311	-0.708203	-0.288729	-0.0153156	-0.165145	-0.11224	-0.169119	-0.112589	0.00865325	-0.133513	-0.249389
27	-0.242327	-0.352157	-0.131109	-0.263224	-0.280508	-0.199116	-0.230813	-0.149574	-0.120457	-0.454868	-0.127137	-0.107072	-0.459297	-0.0565475	-0.535941	-0.61126	-0.275399	-0.0048741	-0.12772	-0.139761	-0.146037	-0.0635336	0.0440998	-0.0848115	-0.21331
28	-0.146044	-0.185924	-0.0386544	-0.127477	-0.171447	-0.0434497	-0.055356	0.0397571	-0.0246257	-0.214179	-0.0578101	0.0483243	-0.324242	0.077678	-0.387051	-0.42159	-0.184764	0.0741098	-0.00879	-0.115729	-0.069389	0.062822	0.105219	0.0309281	-0.0890701
29	-0.025746	-0.0271862	0.0829307	0.0238754	-0.0557455	0.104586	0.113277	0.218388	0.053429	-0.0145998	0.0161821	0.116807	-0.154255	0.16877	-0.20267	-0.19884	-0.0849497	0.169605	0.12255	-0.00479727	0.0656729	0.205193	0.188322	0.167749	0.0436895
30	0.0807072	0.110977	0.180013	0.144072	0.0432986	0.196886	0.248254	0.376201	0.105422	0.130918	0.112539	0.238311	-0.0461781	0.207337	-0.0706381	-0.00523347	0.0416808	0.236214	0.206339	0.107157	0.152397	0.331385	0.276952	0.266145	0.152965
31	0.156144	0.241282	0.251167	0.266508	0.113764	0.287398	0.367169	0.525878	0.158901	0.30322	0.225875	0.28925	0.108121	0.250885	0.0859693	0.218266	0.12346	0.270974	0.326896	0.186102	0.225134	0.403893	0.299337	0.332248	0.250743
32	0.252384	0.357306	0.375236	0.368321	0.270729	0.402794	0.489085	0.687607	0.237899	0.463805	0.31406	0.370421	0.245983	0.354464	0.243322	0.413263	0.245737	0.320469	0.437038	0.24407	0.289745	0.473745	0.332337	0.387298	0.35738
33	0.290243	0.442356	0.434239	0.431518	0.338075	0.453409	0.562825	0.747778	0.246272	0.563291	0.365999	0.429084	0.336236	0.364913	0.374958	0.590357	0.331343	0.326383	0.502805	0.241068	0.32228	0.51636	0.330151	0.436369	0.415763
34	0.346902	0.519745	0.488588	0.495034	0.469194	0.53875	0.610837	0.788466	0.301542	0.650705	0.403894	0.47399	0.40614	0.409319	0.476461	0.707395	0.34633	0.340714	0.51044	0.269576	0.323064	0.505683	0.351434	0.464658	0.466619
35	0.354356	0.552289	0.454037	0.504797	0.522821	0.575998	0.649502	0.8151	0.352395	0.728838	0.408579	0.492855	0.492437	0.401343	0.580522	0.803697	0.429737	0.358286	0.509275	0.287396	0.365925	0.486674	0.350557	0.507551	0.499374
36	0.364416	0.554018	0.443701	0.483588	0.538367	0.552409	0.652158	0.803567	0.370305	0.731751	0.42413	0.477287	0.50933	0.377973	0.622364	0.849299	0.523593	0.364876	0.539397	0.384184	0.4412	0.455739	0.368376	0.49889	0.513788
37	0.315606	0.526819	0.393444	0.446126	0.489994	0.465086	0.568231	0.696859	0.335115	0.693984	0.432015	0.436402	0.490718	0.347054	0.617768	0.846387	0.550017	0.33376	0.501019	0.390595	0.438459	0.38777	0.271015	0.436858	0.475463
38	0.282224	0.435947	0.339413	0.403728	0.457273	0.408358	0.465413	0.5136	0.296479	0.598755	0.408071	0.387407	0.465155	0.234836	0.57572	0.79943	0.514719	0.246387	0.444696	0.369233	0.37898	0.314975	0.194713	0.360686	0.412342
39	0.222001	0.336722	0.251704	0.311112	0.395056	0.36117	0.364167	0.327363	0.218871	0.508962	0.334419	0.318264	0.407624	0.156285	0.506811	0.709151	0.450137	0.168004	0.346262	0.306678	0.301066	0.203734	0.118953	0.280905	0.329392
40	0.140089	0.223607	0.154634	0.242887	0.311795	0.288597	0.248462	0.0956251	0.165816	0.35823	0.240484	0.220782	0.330585	0.0698179	0.393357	0.524321	0.386243	0.0833278	0.227305	0.20211	0.184256	0.0713538	0.0229946	0.174288	0.223374
41	0.0509644	0.0982863	0.0635491	0.137307	0.206396	0.197433	0.134795	-0.0609445	0.103144	0.17465	0.10789	0.113266	0.250669	0.0214773	0.297728	0.378133	0.32745	-0.0323777	0.069951	0.0984295	0.0527605	-0.0713829	-0.0980646	0.0492961	0.111284
42	-0.044253	-0.0241157	-0.0260117	0.055313	0.147484	0.152606	0.0708639	-0.24138	0.0593094	0.00356863	0.0170045	0.0187546	0.207788	-0.0496908	0.217209	0.214292	0.275216	-0.117239	-0.0183268	0.0445231	-0.0272797	-0.190113	-0.156197	-0.0479749	0.0225563
43	-0.187788	-0.180043	-0.209925	-0.145209	-0.0139341	-0.0553567	-0.13763	-0.422751	-0.0629736	-0.208598	-0.0477029	-0.0567491	0.0615671	-0.0954113	0.0908781	0.0390784	0.143393	-0.11711	-0.101244	-0.0272236	-0.0552407	-0.252304	-0.157774	-0.0599942	-0.0941685
44	-0.272656	-0.31774	-0.335068	-0.273546	-0.0926014	-0.185531	-0.271934	-0.575606	-0.106497	-0.34975	-0.109963	-0.128622	-0.0551953	-0.130113	-0.0022032	-0.132287	0.0343754	-0.137611	-0.155677	-0.0775603	-0.0597557	-0.291626	-0.184083	-0.109505	-0.180032
45	-0.306605	-0.386306	-0.381301	-0.360772	-0.113716	-0.284771	-0.390436	-0.622303	-0.169267	-0.447875	-0.14838	-0.163963	-0.10947	-0.157765	-0.0762288	-0.239011	-0.0546496	-0.151715	-0.200374	-0.0890114	-0.101495	-0.315206	-0.184221	-0.13987	-0.233113
46	-0.287138	-0.393983	-0.349058	-0.330191	-0.116844	-0.311594	-0.39154	-0.581759	-0.149094	-0.44171	-0.100785	-0.149414	-0.144401	-0.109864	-0.0948548	-0.305294	-0.0437093	-0.0877711	-0.188941	-0.0150534	-0.0510386	-0.286902	-0.113631	-0.0755264	-0.213337
47	-0.254369	-0.398925	-0.326512	-0.31204	-0.109563	-0.328115	-0.390083	-0.451457	-0.156246	-0.47832	-0.115202	-0.124159	-0.19786	-0.107627	-0.145536	-0.394	-0.0617193	-0.0690605	-0.170555	0.0356181	-0.00468582	-0.234494	-0.0246603	-0.0265487	-0.201922
48	-0.233446	-0.396039	-0.291189	-0.290707	-0.168616	-0.343262	-0.398213	-0.483172	-0.175332	-0.491179	-0.0936717	-0.112378	-0.246305	-0.100343	-0.243352	-0.438333	-0.0781336	-0.0613163	-0.134476	0.0142013	0.0480691	-0.178827	0.127814	0.021591	-0.197776
49	-0.20957	-0.36779	-0.229543	-0.28912	-0.207801	-0.336853	-0.379218	-0.447844	-0.161416	-0.464129	-0.0381841	-0.0684151	-0.289576	-0.0902089	-0.277606	-0.433957	-0.0746704	-0.00338667	-0.108671	0.022057	0.0863088	-0.109327	0.110937	0.0818335	-0.17859
50	-0.163289	-0.310098	-0.169775	-0.246112	-0.203315	-0.311993	-0.286169	-0.331161	-0.136965	-0.426409	0.0397002	-0.00519048	-0.290345	-0.056372	-0.271595	-0.394493	-0.0622943	0.0113601	-0.0411331	0.0637908	0.103317	-0.0167924	0.150223	0.123922	-0.134633
51	-0.0827523	-0.212041	-0.0966441	-0.185752	-0.156773	-0.227795	-0.168197	-0.155522	-0.0518487	-0.348763	0.0759696	0.0588058	-0.262473	-0.0194963	-0.251393	-0.31514	-0.0407884	0.0365626	0.012	0.119801	0.169836	0.0486426	0.167932	0.125534	-0.0733457
52	-0.0284247	-0.112768	-0.039215	-0.101178	-0.0810927	-0.115243	-0.00738216	0.0115036	0.0257713	-0.234492	0.161347	0.145551	-0.201186	0.00322781	-0.192785	-0.210447	0.0289405	0.0630783	0.0442244	0.178235	0.215468	0.134967	0.205719	0.141409	0.00146781
53	0.0439022	-0.00113098	0.0567141	-0.0170751	0.0271004	0.0170112	0.155376	0.169578	0.132509	-0.0598287	0.270246	0.233772	-0.132765	0.0802314	-0.109443	-0.077257	0.140461	0.158473	0.141365	0.26907	0.316267	0.278863	0.335691	0.271262	0.112516
54	0.0720312	0.0854132	0.119998	0.0128636	0.0276771	0.0834777	0.22082	0.319159	0.161555	0.0993758	0.324082	0.276955	-0.111873	0.131375	-0.0953824	-0.0202824	0.131663	0.237544	0.21287	0.296007	0.344953	0.380173	0.377164	0.324453	0.16717
55	0.11076	0.161539	0.194162	0.0573859	0.0560072	0.126524	0.329126	0.451522	0.161475	0.215267	0.309733	0.296797	-0.0327988	0.180902	-0.0384598	0.0493629	0.120811	0.294563	0.273791	0.33154	0.357597	0.431264	0.3866	0.350464	0.215664
56	0.248088	0.303963	0.34601	0.222386	0.22824	0.304221	0.507032	0.596091	0.307386	0.418871	0.359633	0.314667	0.090433	0.267705	0.0778822	0.172045	0.190922	0.356198	0.345212	0.429161	0.427192	0.470678	0.420334	0.443969	0.327013
57	0.34321	0.463224	0.444084	0.344833	0.365612	0.450602	0.629537	0.67024	0.438165	0.572417	0.406424	0.301585	0.191994	0.280563	0.193069	0.322415	0.235657	0.409879	0.383279	0.47897	0.422266	0.47308	0.42478	0.503165	0.40621
58	0.429686	0.570769	0.531331	0.466148	0.529833	0.61855	0.776609	0.787441	0.533114	0.720596	0.528789	0.309473	0.284573	0.312275	0.33663	0.45444	0.325356	0.473951	0.441733	0.528329	0.468975	0.478469	0.441711	0.553785	0.49594
59	0.422226	0.606644	0.591143	0.502611	0.620838	0.694175	0.824756	0.777931	0.570063	0.752446	0.499846	0.252979	0.312433	0.25339	0.416708	0.495515	0.345049	0.441481	0.411952	0.538795	0.444226	0.396082	0.426841	0.518154	0.504845
60	0.441224	0.642523	0.609398	0.561818	0.700506	0.766547	0.879081	0.758821	0.60466	0.760824	0.444265	0.166521	0.331419	0.228496	0.483604	0.515251	0.32543	0.381574	0.400685	0.52298	0.402855	0.323803	0.368216	0.456824	0.503222
61	0.366561	0.638307	0.623842	0.570384	0.748505	0.817726	0.926149	0.702583	0.610044	0.739935	0.406774	0.121152	0.302922	0.164037	0.474798	0.473776	0.256671	0.3167	0.337395	0.424123	0.318712	0.206031	0.291154	0.34899	0.466136
62	0.321954	0.609839	0.614338	0.57724	0.759493	0.831097	0.953219	0.626969	0.639056	0.688708	0.424374	0.0646694	0.308909	0.131387	0.497277	0.42206	0.213082	0.263895	0.288642	0.324166	0.28321	0.0940476	0.2011	0.262838	0.433399
63	0.237311	0.582931	0.576373	0.528263	0.771597	0.852365	0.930009	0.555536	0.665266	0.648243	0.4429	0.0246403	0.29109	0.0822091	0.490526	0.356739	0.172717	0.175116	0.239555	0.309912	0.227936	-0.0106097	0.124457	0.200045	0.394797
64	0.154393	0.557554	0.514946	0.490446	0.804865	0.881971	0.901758	0.447487	0.705974	0.559738	0.47505	0.0120343	0.275512	0.0423475	0.486796	0.285719	0.141693	0.0882163	0.158618	0.266118	0.233425	-0.10952	0.0489207	0.130836	0.356454
65	0.0619451	0.519293	0.467938	0.429468	0.906516	0.900677	0.851351	0.296112	0.700121	0.417098	0.445144	-0.0868274	0.237229	-0.0621602	0.425955	0.169329	0.0672816	-0.000645984	0.0843747	0.199325	0.167942	-0.234264	0.00600847	0.0785995	0.293659
66	0.149491	0.555769	0.41054	0.395292	0.821885	0.907558	0.790409	0.206284	0.696959	0.321838	0.406197	-0.145062	0.211922	-0.132041	0.367768	0.0697522	-0.0178443	-0.0477999	0.0181594	0.171246	0.140486	-0.29303	-0.0537122	0.0298998	0.249249
67	-0.442512	-0.284017	-0.288429	-0.344697	-0.346713	-0.282615	-0.425758	-0.468421	-0.313819	-0.51893	-0.285891	-0.3379	-0.173182	-0.21672	-0.304492	-0.310761	-0.306039	-0.118305	-0.22786	-0.267511	-0.181331	-0.327061	-0.245749	-0.23083	-0.302064
68	-0.456697	-0.330205	-0.340159	-0.368624	-0.373057	-0.324967	-0.462377	-0.496156	-0.332512	-0.547054	-0.333791	-0.305509	-0.233945	-0.190734	-0.348534	-0.378692	-0.286008	-0.0978104	-0.19227	-0.212925	-0.0955248	-0.24707	-0.18763	-0.169225	-0.304645
69	-0.378491	-0.338397	-0.388604	-0.40779	-0.39086	-0.362845	-0.495422	-0.525102	-0.346771	-0.60576	-0.359921	-0.296024	-0.229773	-0.193941	-0.425716	-0.440232	-0.253993	-0.0915157	-0.142898	-0.200885	-0.0791449	-0.211455	-0.183481	-0.161242	-0.312928
70	-0.305643	-0.314735	-0.369257	-0.373441	-0.415196	-0.347703	-0.483642	-0.492755	-0.29745	-0.5802	-0.325025	-0.226869	-0.189598	-0.166027	-0.402276	-0.426013	-0.159044	-0.06	-0.100614	-0.110856	-0.00190642	-0.134967	-0.0997595	-0.0850147	-0.2695
71	-0.220363	-0.262457	-0.290302	-0.29143	-0.354906	-0.271629	-0.355965	-0.391269	-0.242439	-0.475987	-0.226679	-0.121578	-0.111867	-0.114855	-0.31746	-0.340819	-0.0375227	0.0213241	-0.0342251	0.0228955	0.111204	0.0267447	0.0264905	0.0486917	-0.175183
72	-0.190996	-0.212039	-0.278137	-0.238059	-0.301133	-0.218973	-0.29871	-0.286405	-0.204398	-0.344442	-0.126086	0.00691833	-0.0409802	-0.0508136	-0.234969	-0.240172	0.0724383	0.066257	0.0234218	0.104185	0.198219	0.131212	0.135829	0.153675	-0.0989232
73	-0.184771	-0.165361	-0.19153	-0.180681	-0.221382	-0.156392	-0.23716	-0.184438	-0.142283	-0.219743	-0.044169	0.11408	0.0141992	0.0556789	-0.142995	-0.126321	0.162593	0.132805	0.101843	0.205884	0.26785	0.250394	0.220318	0.244041	-0.0178141
74	-0.148121	-0.134262	-0.137079	-0.134734	-0.140448	-0.100565	-0.167357	-0.0864371	-0.0752634	-0.103411	0.00757831	0.163284	0.0361744	0.118377	-0.0871539	-0.0843123	0.17898	0.147059	0.117343	0.228519	0.265648	0.286836	0.266662	0.241489	0.0274502
75	-0.0212793	-0.0600958	-0.0204002	-0.0335599	-0.0519106	-0.00504383	-0.0485226	0.0517218	0.0167601	0.064551	0.147038	0.280524	0.0830885	0.19823	0.033477	0.00466372	0.246764	0.218384	0.206195	0.343278	0.379574	0.388818	0.342837	0.303145	0.127843
76	0.10603	0.0110535	0.0455459	0.0474035	0.0530337	0.0673051	0.0542852	0.167979	0.099639	0.237719	0.244222	0.346314	0.126304	0.252507	0.0982153	0.0831944	0.277797	0.282582	0.282633	0.418726	0.41539	0.438216	0.371367	0.342826	0.202929
77	0.174555	0.0577701	0.0954777	0.113595	0.210505	0.109341	0.157676	0.307028	0.159893	0.396635	0.349887	0.421706	0.189603	0.313847	0.15373	0.175137	0.322381	0.28844	0.323337	0.450992	0.450507	0.473894	0.391144	0.352339	0.268309
78	0.273733	0.102765	0.171459	0.184392	0.196576	0.1551	0.224133	0.439473	0.180023	0.506822	0.391701	0.443968	0.206935	0.300552	0.18722	0.248967	0.314646	0.316513	0.324642	0.439772	0.440954	0.479696	0.363528	0.35257	0.301923
79	0.329462	0.147625	0.186689	0.221105	0.218306	0.167685	0.279803	0.472426	0.195614	0.541074	0.396791	0.356334	0.206428	0.272959	0.191033	0.293128	0.254768	0.275032	0.307385	0.396384	0.430384	0.441105	0.336233	0.339205	0.302373
80	0.356294	0.157078	0.224686	0.276578	0.266049	0.201971	0.30912	0.523763	0.219372	0.55285	0.403984	0.351036	0.231376	0.281787	0.255966	0.349639	0.270392	0.284728	0.314606	0.388827	0.420716	0.414018	0.329385	0.353825	0.322419
81	0.365209	0.159057	0.244738	0.286443	0.323402	0.237355	0.336685	0.529606	0.244622	0.570882	0.456445	0.332571	0.272504	0.273571	0.298987	0.374285	0.263249	0.276563	0.34269	0.366117	0.43987	0.374385	0.334407	0.341462	0.335213
82	0.332651	0.171942	0.253046	0.302841	0.381833	0.228435	0.330017	0.505554	0.240453	0.543863	0.476536	0.349945	0.275123	0.246208	0.341057	0.385375	0.271663	0.289351	0.319055	0.350439	0.411519	0.33748	0.297946	0.313371	0.331488
83	0.303715	0.19335	0.280476	0.317385	0.364988	0.238656	0.340483	0.516098	0.247513	0.51495	0.499473	0.313682	0.293559	0.237351	0.376576	0.381834	0.276553	0.2905	0.303874	0.322336	0.381862	0.279657	0.303938	0.30425	0.328461
84	0.287649	0.22157	0.288671	0.330728	0.331844	0.226413	0.358306	0.415043	0.215919	0.501154	0.509622	0.318339	0.282533	0.202698	0.388797	0.38392	0.252706	0.270896	0.28648	0.28283	0.319938	0.287967	0.277186	0.274234	0.313143
85	0.290076	0.20519	0.298592	0.316056	0.292106	0.243632	0.324263	0.35001	0.19871	0.450331	0.488512	0.299854	0.231095	0.186814	0.369849	0.379535	0.252798	0.251218	0.237057	0.26439	0.281715	0.199571	0.238318	0.262544	0.28801
86	0.312332	0.237451	0.29488	0.293087	0.246289	0.235272	0.305868	0.258151	0.193451	0.373224	0.470034	0.305084	0.229384	0.183	0.374548	0.383601	0.268967	0.236083	0.193693	0.23626	0.24624	0.145272	0.214494	0.25219	0.270369
87	0.316503	0.247707	0.248257	0.247135	0.230769	0.205355	0.266017	0.180921	0.162108	0.303048	0.358256	0.288341	0.200898	0.177352	0.358996	0.371881	0.260459	0.247205	0.140969	0.211164	0.227319	0.0979372	0.237981	0.236951	0.242647
88	0.267711	0.229234	0.210455	0.181966	0.203206	0.174951	0.238785	0.0496222	0.131022	0.205607	0.262977	0.269892	0.178078	0.184313	0.351021	0.346093	0.24515	0.238374	0.131697	0.178177	0.226425	0.0705181	0.212165	0.2176	0.208543
89	0.185892	0.185634	0.141655	0.129585	0.172	0.154166	0.163256	-0.0849439	0.0987256	0.103944	0.147218	0.213407	0.134079	0.174548	0.259059	0.302481	0.184127	0.209236	0.0852019	0.152476	0.204965	0.0339135	0.177438	0.23393	0.15675
90	0.0999759	0.16694	0.106647	0.0852199	0.118101	0.118122	0.0871265	-0.179046	0.0789316	-0.0151353	0.0606612	0.163635	0.0852501	0.149527	0.150093	0.198227	0.168034	0.212692	0.0653664	0.158862	0.203199	0.0325994	0.172779	0.248116	0.113997
91	0.0700742	0.121849	0.0579261	0.0449202	0.0564125	0.106082	0.0334471	-0.243883	0.0803575	-0.0675949	-0.0319889	0.136319	0.068141	0.133003	0.0789216	0.131275	0.158186	0.246056	0.0617272	0.164485	0.227084	0.0420506	0.179614	0.283476	0.0890808
92	0.0289857	0.0621233	0.0359523	-0.0107341	0.0160861	0.0804466	-0.0356928	-0.290695	0.0390616	-0.135216	-0.121144	0.0998896	0.0253795	0.112812	0.00392896	0.0414236	0.129098	0.228943	0.0338737	0.17318	0.198838	0.0159202	0.176046	0.241569	0.0479198
93	-0.000991093	-0.0020147	-0.00124519	-0.0501604	-0.0333211	0.0290354	-0.0754748	-0.30759	0.0388508	-0.18439	-0.16697	0.060605	-0.0131989	0.111863	-0.062068	-0.0189196	0.0814971	0.185085	0.0528873	0.163853	0.165498	0.0342027	0.158146	0.220093	0.016053
94	-0.00368363	-0.0437551	-0.021103	-0.0894711	-0.0980748	0.02868	-0.128311	-0.323573	0.0122148	-0.17673	-0.166801	0.0622744	-0.0401408	0.0497311	-0.120076	-0.0579462	0.0709713	0.192856	0.0497546	0.169158	0.174429	0.0699984	0.184026	0.205164	-1.69504e-05
95	0.0364417	-0.0782538	-0.0586131	-0.119775	-0.162578	-0.010735	-0.156529	-0.302886	-0.00694913	-0.167385	-0.151771	0.104619	-0.022798	0.062258	-0.128961	-0.0680292	0.0628192	0.218313	0.0706546	0.188145	0.179909	0.117813	0.196943	0.212564	0.000633986
96	0.00465279	-0.104553	-0.0959309	-0.13768	-0.208083	-0.0417333	-0.174896	-0.266426	-0.0100797	-0.136462	-0.0825846	0.135805	-0.00272475	0.0917877	-0.126912	-0.0793131	0.107952	0.227398	0.0883278	0.212504	0.191731	0.147903	0.192742	0.194025	0.00531043
97	0.00143702	-0.0937685	-0.102473	-0.0989847	-0.211011	-0.0495851	-0.106805	-0.176039	-0.0102465	-0.0724755	0.00385339	0.220539	-0.00380702	0.128677	-0.0926618	-0.0649314	0.124267	0.260474	0.107036	0.229056	0.214179	0.164035	0.20633	0.176107	0.0313834
98	0.00755781	-0.0862416	-0.101966	-0.0542306	-0.216068	-0.0313314	-0.0527943	-0.0516365	0.00735576	-0.0175346	0.0921527	0.26098	0.0337289	0.155773	-0.0787622	-0.0280673	0.137806	0.257691	0.0852873	0.227465	0.188936	0.169453	0.218989	0.169852	0.0539331
99	0.0254816	-0.0673497	-0.106672	-0.0045724	-0.194553	-0.0151867	0.0387666	0.0633317	0.0294326	0.00659964	0.126428	0.261885	0.0654916	0.138289	-0.0478453	-0.0098159	0.14955	0.221937	0.0917801	0.240741	0.200106	0.174155	0.219087	0.179458	0.0744385
100	0.028595	-0.0349238	-0.0948266	0.00697664	-0.14202	-0.00313686	0.0784798	0.157395	0.0431711	0.0849778	0.184424	0.255305	0.0932722	0.152613	0.0290381	0.0210317	0.184329	0.17357	0.113911	0.253576	0.211566	0.189313	0.213912	0.162902	0.0984772
101	0.0332534	-0.0376953	-0.0851478	0.0104757	-0.0517672	-0.000796585	0.114902	0.219105	0.0568718	0.150321	0.207736	0.260893	0.133935	0.135177	0.0830009	0.0470893	0.171568	0.169982	0.157211	0.258949	0.204803	0.196285	0.202102	0.148794	0.116127
102	0.0555305	-0.0175765	-0.0865036	0.0187175	-0.00511522	-0.00807891	0.137623	0.278831	0.0468764	0.232488	0.271784	0.282177	0.149861	0.172512	0.14412	0.0798588	0.211775	0.131953	0.192573	0.24172	0.191409	0.217813	0.189576	0.146008	0.136497
103	0.0626735	-0.0095965	-0.0625083	0.0310672	0.0613823	0.0260008	0.157779	0.335697	0.0942297	0.282271	0.304536	0.263824	0.193589	0.205538	0.197618	0.139464	0.207849	0.125048	0.230119	0.213843	0.18215	0.206344	0.163633	0.120649	0.15555
104	0.0775975	-0.000529481	-0.0466964	0.0503451	0.102	0.0352639	0.166456	0.358981	0.114241	0.294058	0.318669	0.248567	0.219586	0.196444	0.247617	0.130317	0.189356	0.117086	0.259843	0.197501	0.133875	0.203102	0.123122	0.0719043	0.158696
105	0.0903129	0.0392502	0.000670628	0.0978883	0.142567	0.0688307	0.193713	0.443899	0.14962	0.296611	0.3436	0.26054	0.250181	0.193686	0.297265	0.176712	0.200908	0.103017	0.264256	0.19095	0.0859255	0.194851	0.110203	0.0725187	0.177832
106	0.0687721	0.057102	0.0726642	0.104473	0.144986	0.0875152	0.227462	0.411907	0.154023	0.336436	0.364124	0.212333	0.260862	0.203657	0.33713	0.233699	0.222981	0.1253	0.252344	0.15596	0.0742363	0.159071	0.115471	0.0695766	0.185504
107	0.0569982	0.0735598	0.0822718	0.112167	0.144412	0.116993	0.226325	0.406346	0.150386	0.353281	0.371007	0.168111	0.256136	0.184894	0.348755	0.234832	0.20919	0.117077	0.220691	0.129606	0.0533883	0.134404	0.100345	0.0473709	0.179106
108	0.067391	0.100323	0.0970899	0.133552	0.136741	0.0966706	0.241518	0.40876	0.136682	0.351761	0.390352	0.17811	0.246331	0.220207	0.375351	0.256372	0.19076	0.126358	0.187933	0.0886579	0.0412799	0.100655	0.091517	0.0375321	0.179246
109	0.0695699	0.105852	0.0690976	0.105706	0.111932	0.0656309	0.200819	0.336341	0.111022	0.288853	0.369971	0.164942	0.186367	0.242605	0.355121	0.297774	0.163289	0.135095	0.138339	0.059018	0.044243	0.0612051	0.0602733	0.0525033	0.158149
110	0.0953922	0.119498	0.0828188	0.111347	0.10815	0.0472133	0.152331	0.261314	0.0700925	0.293247	0.373575	0.152675	0.148833	0.258642	0.302058	0.28426	0.146494	0.153147	0.090349	0.0488695	0.0690504	0.0378486	0.040692	0.068357	0.146511
111	0.0760173	0.120342	0.118103	0.117855	0.0831372	0.0638988	0.136027	0.182914	0.071809	0.274701	0.322808	0.157028	0.127887	0.298589	0.243901	0.304469	0.137214	0.211348	0.0616177	0.0178486	0.096133	0.0137324	0.0226035	0.100647	0.140026
112	0.0798778	0.114426	0.11489	0.0915795	0.0856196	0.0442671	0.0972851	0.0946115	0.0493351	0.2155	0.22474	0.14658	0.061759	0.25072	0.181881	0.276912	0.127545	0.208082	0.0163694	0.0103364	0.121075	0.0132321	0.0180204	0.131825	0.115686
113	0.0481505	0.0880026	0.067123	0.0482461	0.0715582	0.0107108	0.0498244	-0.0205212	0.0121711	0.146974	0.102853	0.0982185	0.00287123	0.189391	0.108997	0.236923	0.11645	0.188062	-0.00120516	0.0046438	0.131992	-0.00166787	0.00979546	0.128819	0.0765993
114	0.0103288	0.0806383	0.0126646	0.0197998	0.0240375	-0.0108881	0.0030897	-0.122068	-0.0184589	0.0895555	0.0360363	0.0721836	-0.0300715	0.148799	0.04942	0.203182	0.0995729	0.196715	-0.00622822	0.0166431	0.172654	0.0324722	0.0178289	0.141821	0.0516553
115	0.00987713	0.0743863	-0.00810751	0.00289071	0.0142272	-0.00631902	-0.0419565	-0.190515	-0.0460669	0.042744	-0.0434336	0.0500275	-0.0452291	0.112021	0.0129719	0.161962	0.0977602	0.211225	-0.0121422	0.0563113	0.218562	0.0138286	0.0275087	0.158126	0.0362775
116	-0.0194738	0.0332666	-0.0277743	-0.0284038	-0.0153637	-0.022495	-0.0459664	-0.238091	-0.101963	-0.0247475	-0.121474	0.0336458	-0.0723053	0.0684855	-0.0345516	0.119722	0.0754784	0.217874	-0.00873216	0.0930679	0.226432	0.036962	0.0510981	0.175648	0.0154308
117	-0.0253383	-0.0192025	-0.0803287	-0.0560682	-0.0507852	-0.0168975	-0.0593836	-0.268923	-0.102969	-0.0781849	-0.170925	0.00626874	-0.0896025	0.0223961	-0.0918273	0.0505568	0.0293781	0.208097	-0.0205909	0.12145	0.258046	0.0461839	0.0708993	0.16203	-0.00648839
118	-0.0384527	-0.029343	-0.093559	-0.0666893	-0.0643576	-0.0295413	-0.0594072	-0.247292	-0.116527	-0.0747984	-0.1815	0.0296266	-0.127375	0.00283814	-0.104348	0.0481075	0.0578502	0.241992	0.0135368	0.1644	0.273354	0.0620395	0.101739	0.166493	-0.00296721
119	-0.0533661	-0.0548186	-0.0961624	-0.0916874	-0.0881141	-0.0281436	-0.0902519	-0.225294	-0.11812	-0.0781085	-0.179419	0.0534127	-0.130287	-0.0150072	-0.14414	0.0189322	0.0661978	0.225909	0.0105594	0.218463	0.288205	0.0744881	0.140092	0.290357	-0.000262662
120	-0.0444695	-0.0749585	-0.125022	-0.0946373	-0.11749	-0.0247366	-0.0750295	-0.171634	-0.0897008	-0.0404213	-0.163386	0.072053	-0.0649964	-0.0180697	-0.117856	0.00167708	0.0761256	0.219375	0.011086	0.252424	0.303141	0.0866421	0.169355	0.161136	0.00544192
121	-0.0545622	-0.0607872	-0.126826	-0.092147	-0.135565	-0.0175174	-0.0736311	-0.100851	-0.065219	0.00368546	-0.100483	0.0740107	-0.0586968	0.0120123	-0.0957451	0.0134614	0.10328	0.208563	0.0255405	0.265274	0.291476	0.119512	0.175175	0.162686	0.0196936
122	-0.0391345	-0.0568029	-0.107213	-0.0721428	-0.188688	-0.0573047	-0.0305228	-0.00922658	-0.0833311	0.0239099	-0.0278232	0.0952066	-0.0112323	0.040858	-0.0776021	-0.00556869	0.105461	0.191317	0.0420705	0.263446	0.283449	0.124277	0.18069	0.15461	0.0307793
123	-0.0285585	-0.0376165	-0.0884939	0.00235057	-0.191067	-0.0585655	0.020195	0.0398871	-0.0625652	0.0420137	0.0632119	0.119906	0.0376052	0.0876702	-0.027516	-0.0257331	0.127016	0.211666	0.0603777	0.265085	0.281998	0.148685	0.20183	0.165462	0.0564518
124	-0.0167802	-0.0254378	-0.0615407	-0.00764984	-0.186788	-0.0278119	0.0706576	0.131833	-0.00689465	0.0936739	0.148826	0.17685	0.0894015	0.154284	0.020189	-0.0199883	0.170503	0.229868	0.112855	0.298624	0.267121	0.193508	0.207586	0.169648	0.0909391
125	0.0201903	0.00408189	-0.0204111	0.0117234	-0.147189	0.000541995	0.1274	0.210218	0.0186831	0.128425	0.264998	0.17709	0.145327	0.205233	0.0735907	0.00791852	0.182139	0.247349	0.174512	0.303816	0.279248	0.2261	0.226332	0.184764	0.12717
126	0.0303776	0.00835585	0.0271325	0.0379903	-0.104201	0.0255169	0.174697	0.274676	0.0600925	0.167165	0.341221	0.213742	0.225608	0.251891	0.152065	0.031852	0.191976	0.285296	0.219325	0.318671	0.292709	0.244746	0.237452	0.182072	0.162101
127	0.0499036	0.0183237	0.0414749	0.0600521	-0.026296	0.0574235	0.236024	0.343455	0.14641	0.214145	0.417747	0.234056	0.302519	0.286004	0.230223	0.0900386	0.230031	0.312403	0.285547	0.338468	0.291853	0.329702	0.242146	0.19389	0.205231
128	0.0695751	0.0586787	0.0822004	0.0994868	0.0457761	0.114486	0.269126	0.3614	0.206245	0.242804	0.482962	0.266274	0.386644	0.336816	0.327624	0.170384	0.268237	0.327934	0.335014	0.333126	0.304549	0.315205	0.251123	0.202673	0.244098
129	0.067838	0.0558598	0.091904	0.120594	0.106736	0.15911	0.32626	0.408393	0.270268	0.274663	0.531966	0.286972	0.42099	0.353071	0.412698	0.227863	0.304811	0.32769	0.346976	0.328678	0.280258	0.333223	0.234928	0.200353	0.269671
130	0.0704482	0.0755352	0.146147	0.152836	0.154199	0.204138	0.355681	0.422327	0.318366	0.297856	0.558684	0.311769	0.501145	0.387931	0.479476	0.318279	0.352231	0.354211	0.378627	0.316896	0.287358	0.343542	0.237958	0.201644	0.301137
131	0.0883317	0.089051	0.18313	0.190304	0.209495	0.229884	0.378759	0.433248	0.361041	0.325846	0.572774	0.333497	0.514743	0.441157	0.517248	0.412734	0.395299	0.385432	0.3701	0.327899	0.297206	0.326751	0.25541	0.208467	0.326992
132	0.118525	0.1151	0.246035	0.244744	0.252501	0.281027	0.409949	0.420967	0.39299	0.361633	0.572459	0.355427	0.518169	0.460471	0.560865	0.483093	0.403369	0.427692	0.343172	0.324806	0.29179	0.318058	0.255108	0.19869	0.348193
133	0.131209	0.143976	0.281759	0.276276	0.303154	0.3075	0.396982	0.416563	0.435267	0.411488	0.548192	0.365864	0.545152	0.485485	0.579948	0.548103	0.471775	0.469619	0.319666	0.292956	0.30867	0.333435	0.240165	0.205807	0.367459
134	0.164845	0.168818	0.300028	0.313573	0.351114	0.356317	0.429013	0.408886	0.462511	0.432463	0.515913	0.446062	0.562255	0.468891	0.601811	0.602354	0.484817	0.474503	0.303651	0.279807	0.301964	0.304688	0.243099	0.194263	0.382152
135	0.197431	0.183165	0.322971	0.355582	0.360624	0.361321	0.440474	0.39482	0.456752	0.435037	0.476717	0.43779	0.56183	0.449969	0.610897	0.636888	0.511431	0.470313	0.285595	0.266364	0.302888	0.29166	0.238415	0.204802	0.385572
136	0.235317	0.225321	0.352515	0.402794	0.389049	0.361705	0.450387	0.354701	0.450099	0.452664	0.438001	0.471723	0.568166	0.463452	0.618243	0.61702	0.528494	0.459847	0.272862	0.270236	0.292662	0.281981	0.246862	0.20119	0.391887
137	0.272289	0.250448	0.381872	0.434404	0.429766	0.400764	0.459913	0.346146	0.442522	0.475778	0.4228	0.478521	0.581264	0.466703	0.615633	0.631889	0.557492	0.463453	0.264923	0.282238	0.308222	0.290319	0.242421	0.214973	0.404781
138	0.297579	0.294517	0.410657	0.471904	0.435295	0.418942	0.470073	0.334122	0.415358	0.466862	0.395696	0.487044	0.573361	0.464903	0.592545	0.605389	0.56973	0.44577	0.267915	0.28967	0.303394	0.269792	0.242052	0.225979	0.40619
139	0.308126	0.323942	0.403239	0.466409	0.437827	0.424756	0.470218	0.301313	0.399355	0.456167	0.380175	0.487308	0.563794	0.433969	0.547936	0.567971	0.543931	0.435628	0.270316	0.297979	0.301112	0.261485	0.232113	0.218434	0.397229
140	0.315652	0.328811	0.425118	0.462224	0.44364	0.457755	0.489504	0.317891	0.400878	0.451026	0.356929	0.49909	0.521246	0.423235	0.511099	0.51173	0.529191	0.420356	0.267787	0.300015	0.30259	0.255701	0.232881	0.228543	0.39387
141	0.349943	0.354582	0.434	0.480167	0.458919	0.474661	0.507728	0.319695	0.400242	0.453732	0.360371	0.496773	0.510248	0.391907	0.473543	0.478246	0.512779	0.397352	0.288481	0.318041	0.312085	0.252956	0.233043	0.253849	0.396389
142	0.380098	0.374393	0.445748	0.488156	0.48277	0.500297	0.519549	0.357043	0.419737	0.474106	0.40368	0.49209	0.514029	0.379477	0.48163	0.457226	0.506537	0.380898	0.283872	0.322872	0.325972	0.258139	0.239065	0.26291	0.406262
143	0.398872	0.380112	0.452394	0.478939	0.505593	0.520587	0.533576	0.381527	0.443028	0.472677	0.437665	0.47621	0.532584	0.365613	0.484571	0.414361	0.494768	0.365959	0.289848	0.336755	0.334841	0.254258	0.244339	0.273079	0.41134
144	0.42323	0.409609	0.468842	0.496258	0.539433	0.581509	0.567788	0.45452	0.479872	0.481195	0.497176	0.468682	0.56911	0.363466	0.489622	0.406397	0.48356	0.346438	0.282534	0.336564	0.335164	0.255519	0.245778	0.285906	0.42784
145	0.445948	0.426998	0.506875	0.514937	0.595922	0.651998	0.598035	0.501348	0.51901	0.525595	0.557746	0.491631	0.594836	0.383173	0.498733	0.404637	0.480017	0.34535	0.279258	0.341056	0.333014	0.256548	0.246614	0.288346	0.449484
146	0.464365	0.44199	0.532094	0.532509	0.624366	0.702351	0.627415	0.562343	0.560532	0.560373	0.589512	0.488865	0.61183	0.389134	0.510627	0.404435	0.465774	0.343003	0.280071	0.32664	0.317266	0.264888	0.248367	0.276558	0.463555
147	0.498967	0.480733	0.576612	0.563472	0.68386	0.758977	0.677245	0.610449	0.59459	0.583468	0.630924	0.522168	0.642707	0.407678	0.538427	0.422919	0.470973	0.3471	0.289931	0.318642	0.309057	0.270781	0.255474	0.273188	0.488681
148	0.528586	0.501805	0.59799	0.586571	0.711463	0.801043	0.726223	0.635146	0.633565	0.60034	0.628178	0.511984	0.640174	0.422451	0.546549	0.451622	0.465396	0.346767	0.295751	0.311649	0.298863	0.27589	0.255641	0.27383	0.501978
149	0.554905	0.527506	0.628597	0.617899	0.747165	0.841038	0.749462	0.683242	0.658828	0.634341	0.650081	0.504258	0.643905	0.433221	0.560892	0.465806	0.461103	0.355057	0.299221	0.314459	0.296773	0.280013	0.252195	0.270952	0.517955
150	0.56035	0.544193	0.642001	0.637413	0.753697	0.857414	0.762547	0.733478	0.664753	0.647047	0.624892	0.509248	0.637346	0.432122	0.564637	0.468084	0.459139	0.342647	0.305229	0.291774	0.288738	0.280555	0.253819	0.264589	0.521905
151	0.559462	0.562496	0.642829	0.64515	0.739888	0.842826	0.757482	0.67906	0.657276	0.641663	0.612248	0.483637	0.618362	0.427033	0.562774	0.468115	0.445548	0.343763	0.29595	0.283645	0.277176	0.272824	0.239637	0.251134	0.512916
152	0.515753	0.518201	0.587775	0.607816	0.68162	0.777377	0.704273	0.629258	0.59118	0.581367	0.542365	0.440851	0.564658	0.387679	0.51225	0.428485	0.442628	0.30953	0.26722	0.277849	0.25143	0.249983	0.235846	0.226163	0.472148
153	0.470716	0.475072	0.524245	0.566934	0.61922	0.686975	0.62304	0.560902	0.537693	0.532561	0.482298	0.379192	0.509091	0.345248	0.454506	0.396902	0.360173	0.287109	0.241058	0.23178	0.22219	0.22646	0.19298	0.199435	0.421907
154	0.417993	0.444775	0.46463	0.507873	0.563681	0.610686	0.567683	0.490707	0.483556	0.466901	0.418836	0.346526	0.452964	0.314848	0.416595	0.356614	0.33315	0.267017	0.212244	0.202219	0.203466	0.192774	0.172855	0.177961	0.378606
155	0.362472	0.377499	0.394917	0.439974	0.475697	0.522964	0.488589	0.422317	0.429397	0.40547	0.350755	0.30764	0.391369	0.274207	0.357496	0.317891	0.287626	0.236142	0.187959	0.181088	0.173532	0.162018	0.147328	0.152991	0.326972

## Sheet: Fig.2B
Fig.2B
P-BMAL-S90					CrydKO		KO-GFP		KO-Cry1		CrydKO			KO-GFP			KO-Cry1
	Wild	CrydKO	KO-GFP	KO-Cry1							t test			t test			t test
	1	3.1245	2.8068	0.78944
	1	2.56757	3.12347	1.07063	Mean	2.85337	Mean	2.75515	Mean	1.02009		Variable 1	Variable 2		Variable 1	Variable 2		Variable 1	Variable 2
	1	2.86803	2.33517	1.20019	Standard error	0.160941	Standard error	0.229025	Standard error	0.121237	Mean	2.85337	1	Mean	2.75515	1	Mean	1.02009	1
					Median	2.86803	Median	2.8068	Median	1.07063	Variance	0.0777057	0	Variance	0.157357	0	Variance	0.0440952	0
	Wild	CrydKO	KO-GFP	KO-Cry1	Mode	#N/A	Mode	#N/A	Mode	#N/A	Observations	3	3	Observations	3	3	Observations	3	3
Av	1	2.85337	2.75515	1.02009	Standard deviation	0.278757	Standard deviation	0.396682	Standard deviation	0.209989	Hypothesized Mean Difference	0.0388528		Hypothesized Mean Difference	0.0786785		Hypothesized Mean Difference	0.0220476
					Variance	0.0777057	Variance	0.157357	Variance	0.0440952	Hypothesized Mean Difference	0		Hypothesized Mean Difference	0		Hypothesized Mean Difference	0
					Kurtosis	#DIV/0!	Kurtosis	#DIV/0!	Kurtosis	#DIV/0!	df	4		df	4		df	4
					Skewness	-0.236048	Skewness	-0.575985	Skewness	-1.0204	t	11.5158		t	7.66357		t	0.165691
					Range	0.556936	Range	0.788305	Range	0.410751	P(T<=t) One-tail	0.000162337		P(T<=t) One-tail	0.000779183		P(T<=t) One-tail	0.438219
					Minimum	2.56757	Minimum	2.33517	Minimum	0.78944	t Critical One-tail	2.13185		t Critical One-tail	2.13185		t Critical One-tail	2.13185
					Maximum	3.1245	Maximum	3.12347	Maximum	1.20019	P(T<=t) Two-tail	0.000324674		P(T<=t) Two-tail	0.00155837		P(T<=t) Two-tail	0.876438
					Total	8.5601	Total	8.26544	Total	3.06026	t Critical Two-tail	2.77645		t Critical Two-tail	2.77645		t Critical Two-tail	2.77645
					Samples	3	Samples	3	Samples	3
CK2b-BMAL1					CrydKO		KO-GFP		KO-Cry1		CrydKO			KO-GFP			KO-Cry1
	Wild	CrydKO	KO-GFP	KO-Cry1							t test			t test			t test
	1	0.279165	0.324302	1.05487
	1	0.360745	0.499305	1.10827	Mean	0.366983	Mean	0.404317	Mean	1.07276		Variable 1	Variable 2		Variable 1	Variable 2		Variable 1	Variable 2
	1	0.461039	0.389345	1.05516	Standard error	0.0525951	Standard error	0.0510706	Standard error	0.0177521	Mean	0.366983	1	Mean	0.404317	1	Mean	1.07276	1
					Median	0.360745	Median	0.389345	Median	1.05516	Variance	0.00829875	0	Variance	0.00782461	0	Variance	0.000945408	0
	Wild	CrydKO	KO-GFP	KO-Cry1	Mode	#N/A	Mode	#N/A	Mode	#N/A	Observations	3	3	Observations	3	3	Observations	3	3
Av	1	0.366983	0.404317	1.07276	Standard deviation	0.0910975	Standard deviation	0.0884568	Standard deviation	0.0307475	Hypothesized Mean Difference	0.00414937		Hypothesized Mean Difference	0.00391231		Hypothesized Mean Difference	0.000472704
					Variance	0.00829875	Variance	0.00782461	Variance	0.000945408	Hypothesized Mean Difference	0		Hypothesized Mean Difference	0		Hypothesized Mean Difference	0
					Kurtosis	#DIV/0!	Kurtosis	#DIV/0!	Kurtosis	#DIV/0!	df	4		df	4		df	4
					Skewness	0.306677	Skewness	0.73984	Skewness	1.73188	t	-12.0357		t	-11.6639		t	4.09892
					Range	0.181874	Range	0.175003	Range	0.053401	P(T<=t) One-tail	0.00013662		P(T<=t) One-tail	0.000154439		P(T<=t) One-tail	0.00743308
					Minimum	0.279165	Minimum	0.324302	Minimum	1.05487	t Critical One-tail	2.13185		t Critical One-tail	2.13185		t Critical One-tail	2.13185
					Maximum	0.461039	Maximum	0.499305	Maximum	1.10827	P(T<=t) Two-tail	0.00027324		P(T<=t) Two-tail	0.000308878		P(T<=t) Two-tail	0.0148662
					Total	1.10095	Total	1.21295	Total	3.21829	t Critical Two-tail	2.77645		t Critical Two-tail	2.77645		t Critical Two-tail	2.77645
					Samples	3	Samples	3	Samples	3

## Sheet: Fig.2C
Fig.2C
CK2beta/BMAL1	P-BMAL1-S90		0.2	0.909462	0.5	0.527912
0	1			0.880473		0.471689
0.2	0.909462			0.819356		0.569223
0.5	0.527912
1	0.153379
2	0.0644936		Mean	0.869764	Mean	0.522942
			Standard error	0.026557	Standard error	0.0282651
0	1		Median	0.880473	Median	0.527912
0.2	0.880473		Mode	#N/A	Mode	#N/A
0.5	0.471689		Standard deviation	0.045998	Standard deviation	0.0489567
1	0.0682567		Variance	0.00211582	Variance	0.00239675
2	0.0475246		Kurtosis	#DIV/0!	Kurtosis	#DIV/0!
			Skewness	-0.990923	Skewness	-0.452144
0	1		Range	0.0901065	Range	0.0975341
0.2	0.819356		Minimum	0.819356	Minimum	0.471689
0.5	0.569223		Maximum	0.909462	Maximum	0.569223
1	0.0967486		Total	2.60929	Total	1.56882
2	0.0784554		Samples	3	Samples	3
			Mean	0.106128	Mean	0.0634912
			Standard error	0.0250163	Standard error	0.00894301
			Median	0.0967486	Median	0.0644936
			Mode	#N/A	Mode	#N/A
			Standard deviation	0.0433294	Standard deviation	0.0154897
			Variance	0.00187744	Variance	0.000239932
			Kurtosis	#DIV/0!	Kurtosis	#DIV/0!
			Skewness	0.928473	Skewness	-0.289993
			Range	0.0851224	Range	0.0309308
			Minimum	0.0682567	Minimum	0.0475246
			Maximum	0.153379	Maximum	0.0784554
			Total	0.318384	Total	0.190474
			Samples	3	Samples	3

## Sheet: Fig.3AB
Fig.3AB
h	PS90(WT)	PS90(WT)	PS90(WT)	h	PS90(CryKO)	PS90(KO-GFP)	PS90(KO-Cry1)	h	PS90(KO-GFP)	PS90(KO-GFP)	PS90(KO-GFP)	h	PS90(KO-Cry1)	PS90(KO-Cry1)	PS90(KO-Cry1)	h	CK2b-BM(WT)	CK2b-BM(WT)	CK2b-BM(WT)	h	CK2b-BM(CryKO)	CK2b-BM(CryKO)	CK2b-BM(CryKO)	h	CK2b-BM(KO-GFP)	CK2b-BM(KO-GFP)	CK2b-BM(KO-GFP)	h	CK2b-BM(KO-Cry1)	CK2b-BM(KO-Cry1)	CK2b-BM(KO-Cry1)	h	CRY1-BM(WT)	CRY1-BM(WT)	CRY1-BM(WT)	h	CRY2-BM(WT)	CRY2-BM(WT)	CRY2-BM(WT)	h	CRY1-BM(KO-Cry1)	CRY1-BM(KO-Cry1)	CRY1-BM(KO-Cry1)
0	0.355885	0.55982	0.274319	0	0.764834	0.95053	0.648655	0	0.763323	0.613326	0.860323	0	0.330556	0.213117	0.452548	0	0.337051	0.255401	0.466224	0	0.0804754	0.0167476	0.188776	0	0.0712923	0.0184312	0.126445	0	0.305499	0.264317	0.465547	0	0.150709	0.0917659	0.354805	0	0.389118	0.247771	0.465011	0	0.0696044	0.0147059	0.244365
6	0.241474	0.101867	0.356539	6	0.712612	0.624001	0.890345	6	0.72417	0.86408	0.58224	6	0.385179	0.450327	0.226766	6	0.730492	0.643395	0.840287	6	0.080565	0.0255472	0.190478	6	0.0632731	0.0155384	0.138776	6	0.65077	0.52774	0.77384	6	0.497481	0.367201	0.603301	6	0.431734	0.340035	0.574639	6	0.536774	0.43227	0.687664
12	0.411281	0.326928	0.633875	12	0.765003	0.620899	0.885502	12	0.838326	0.920388	0.705477	12	0.485161	0.563292	0.334476	12	0.315229	0.476102	0.225308	12	0.0813664	0.0237641	0.160205	12	0.0650251	0.0236554	0.112276	12	0.560925	0.00923438	0.212448	12	0.599602	0.439266	0.653903	12	0.599845	0.433707	0.663012	12	0.637098	0.528753	0.76901
18	0.7658	0.874549	0.589443	18	0.713133	0.627765	0.873601	18	0.796616	0.631001	0.875528	18	0.872893	0.952674	0.72855	18	0.0435453	0.243272	0.0200313	18	0.087422	0.178843	0.021805	18	0.0699049	0.0276332	0.112551	18	0.0281156	0.0904563	0.27843	18	0.334554	0.257003	0.428506	18	0.31548	0.21766	0.466442	18	0.330059	0.200476	0.467752
24	1	0.86346	1.09644	24	0.72237	0.617709	0.902009	24	0.793185	0.650501	0.84662	24	1	0.955932	1.2366	24	0.339488	0.518202	0.202455	24	0.0801492	0.0164423	0.18011	24	0.0686838	0.0148697	0.160651	24	0.133892	0.0814664	0.28776	24	0.657473	0.577323	0.734478	24	0.830129	0.72599	0.957666	24	0.573498	0.407653	0.693482
30	0.605702	0.82417	0.56167	30	0.724018	0.650232	0.886334	30	0.827882	0.681171	0.905631	30	0.435932	0.591188	0.315441	30	1	1.16364	0.902385	30	0.0850825	0.158122	0.0130252	30	0.0769166	0.0134852	0.17322	30	0.575557	0.423076	0.664437	30	0.863655	0.71266	0.928703	30	1	0.919765	1.12431	30	0.9749	0.737332	1.07496
36	0.295093	0.217884	0.122871	36	0.698523	0.823308	0.582227	36	0.787642	0.882115	0.644301	36	0.532883	0.653256	0.461103	36	0.872656	0.743425	0.954441	36	0.100337	0.157137	0.0292695	36	0.0751234	0.172865	0.0144367	36	1	0.84453	1.10555	36	0.797412	0.636558	0.874053	36	0.912873	0.817865	1.07377	36	1	0.913302	1.15444
42	0.442577	0.598737	0.312666	42	0.743856	0.624315	0.886333	42	0.795215	0.624701	0.811442	42	0.663256	0.780123	0.533188	42	0.714328	0.624775	0.820275	42	0.0951388	0.0266101	0.164003	42	0.0677728	0.160438	0.0152866	42	0.746517	0.604874	0.88331	42	0.58318	0.41176	0.623969	42	0.758163	0.676	0.853668	42	0.54088	0.455802	0.689602
48	0.846467	0.952674	0.695532	48	0.765801	0.923038	0.619763	48	0.816254	0.642378	0.90988	48	0.876543	0.681761	0.944002	48	0.0424073	0.0120311	0.212542	48	0.0952857	0.172803	0.0247541	48	0.0792387	0.191766	0.011404	48	0.0364367	0.0124799	0.115448	48	0.552116	0.443043	0.68901	48	0.601185	0.543777	0.743073	48	0.286556	0.136022	0.387704
54	0.0789823	0.240488	0.0123755	54	0.718076	0.927118	0.619767	54	0.712481	0.898801	0.621745	54	0.581766	0.640129	0.475131	54	0.515242	0.403971	0.701054	54	0.103626	0.193265	0.0254482	54	0.0782231	0.149904	0.0288417	54	0.438059	0.377011	0.545549	54	1	0.932806	1.17588	54	0.943632	0.782563	1.0465	54	0.707936	0.6155	0.919831
0	0.355885	6	0.241474	0	0.764834	6	0.712612	0	0.763323	6	0.72417	0	0.330556	6	0.385179	0	0.337051	6	0.730492	0	0.0804754	6	0.080565	0	0.0712923	6	0.0632731	0	0.305499	6	0.65077	0	0.150709	6	0.497481	0	0.389118	6	0.431734	0	0.0696044	6	0.536774
	0.55982		0.101868		0.95053		0.624001		0.613326		0.86408		0.213117		0.450327		0.255401		0.643395		0.0167476		0.0255472		0.0184312		0.0155384		0.264317		0.52774		0.0917659		0.367201		0.247771		0.340035		0.0147059		0.43227
	0.27432		0.35654		0.648655		0.890345		0.860323		0.58224		0.452548		0.226766		0.466224		0.840287		0.188776		0.190478		0.126445		0.138776		0.465547		0.77384		0.354805		0.603301		0.465011		0.574639		0.244365		0.687664
Mean	0.396675	Mean	0.233294	Mean	0.788006	Mean	0.742319	Mean	0.745657	Mean	0.723496	Mean	0.332074	Mean	0.354091	Mean	0.352892	Mean	0.738058	Mean	0.095333	Mean	0.0988633	Mean	0.0720563	Mean	0.0725293	Mean	0.345121	Mean	0.650783	Mean	0.199093	Mean	0.489328	Mean	0.3673	Mean	0.448803	Mean	0.109558	Mean	0.552236
Standard error	0.0849028	Standard error	0.0736312	Standard error	0.0879106	Standard error	0.0783087	Standard error	0.0718469	Standard error	0.0813608	Standard error	0.0691218	Standard error	0.0663821	Standard error	0.0613728	Standard error	0.0569635	Standard error	0.0502129	Standard error	0.0484824	Standard error	0.0311833	Standard error	0.0358755	Standard error	0.0613751	Standard error	0.0710429	Standard error	0.0796937	Standard error	0.0682781	Standard error	0.0636534	Standard error	0.0682597	Standard error	0.0692412	Standard error	0.0741302
Median	0.355885	Median	0.241474	Median	0.764834	Median	0.712612	Median	0.763323	Median	0.72417	Median	0.330556	Median	0.385179	Median	0.337051	Median	0.730492	Median	0.0804754	Median	0.080565	Median	0.0712923	Median	0.0632731	Median	0.305499	Median	0.65077	Median	0.150709	Median	0.497481	Median	0.389118	Median	0.431734	Median	0.0696044	Median	0.536774
Mode	#N/A	Mode	#N/A	Mode	#N/A	Mode	#N/A	Mode	#N/A	Mode	#N/A	Mode	#N/A	Mode	#N/A	Mode	#N/A	Mode	#N/A	Mode	#N/A	Mode	#N/A	Mode	#N/A	Mode	#N/A	Mode	#N/A	Mode	#N/A	Mode	#N/A	Mode	#N/A	Mode	#N/A	Mode	#N/A	Mode	#N/A	Mode	#N/A
Standard deviation	0.147056	Standard deviation	0.127533	Standard deviation	0.152266	Standard deviation	0.135635	Standard deviation	0.124442	Standard deviation	0.140921	Standard deviation	0.119723	Standard deviation	0.114977	Standard deviation	0.106301	Standard deviation	0.0986637	Standard deviation	0.0869712	Standard deviation	0.083974	Standard deviation	0.0540111	Standard deviation	0.0621382	Standard deviation	0.106305	Standard deviation	0.12305	Standard deviation	0.138034	Standard deviation	0.118261	Standard deviation	0.110251	Standard deviation	0.118229	Standard deviation	0.119929	Standard deviation	0.128397
Variance	0.0216254	Variance	0.0162646	Variance	0.0231848	Variance	0.0183967	Variance	0.0154859	Variance	0.0198588	Variance	0.0143335	Variance	0.0132198	Variance	0.0112999	Variance	0.00973453	Variance	0.00756399	Variance	0.00705164	Variance	0.0029172	Variance	0.00386116	Variance	0.0113007	Variance	0.0151413	Variance	0.0190533	Variance	0.0139857	Variance	0.0121553	Variance	0.0139782	Variance	0.014383	Variance	0.0164859
Kurtosis	#DIV/0!	Kurtosis	#DIV/0!	Kurtosis	#DIV/0!	Kurtosis	#DIV/0!	Kurtosis	#DIV/0!	Kurtosis	#DIV/0!	Kurtosis	#DIV/0!	Kurtosis	#DIV/0!	Kurtosis	#DIV/0!	Kurtosis	#DIV/0!	Kurtosis	#DIV/0!	Kurtosis	#DIV/0!	Kurtosis	#DIV/0!	Kurtosis	#DIV/0!	Kurtosis	#DIV/0!	Kurtosis	#DIV/0!	Kurtosis	#DIV/0!	Kurtosis	#DIV/0!	Kurtosis	#DIV/0!	Kurtosis	#DIV/0!	Kurtosis	#DIV/0!	Kurtosis	#DIV/0!
Skewness	1.15217	Skewness	-0.287441	Skewness	0.668961	Skewness	0.938342	Skewness	-0.625952	Skewness	-0.0215058	Skewness	0.057031	Skewness	-1.1278	Skewness	0.655714	Skewness	0.343053	Skewness	0.746316	Skewness	0.934009	Skewness	0.0636365	Skewness	0.655454	Skewness	1.44424	Skewness	0.000493762	Skewness	1.38356	Skewness	-0.308771	Skewness	-0.855639	Skewness	0.636113	Skewness	1.33277	Skewness	0.53406
Range	0.2855	Range	0.254672	Range	0.301875	Range	0.266344	Range	0.246997	Range	0.28184	Range	0.239431	Range	0.223561	Range	0.210824	Range	0.196892	Range	0.172028	Range	0.164931	Range	0.108014	Range	0.123238	Range	0.201229	Range	0.2461	Range	0.26304	Range	0.2361	Range	0.217239	Range	0.234603	Range	0.229659	Range	0.255394
Minimum	0.27432	Minimum	0.101868	Minimum	0.648655	Minimum	0.624001	Minimum	0.613326	Minimum	0.58224	Minimum	0.213117	Minimum	0.226766	Minimum	0.255401	Minimum	0.643395	Minimum	0.0167476	Minimum	0.0255472	Minimum	0.0184312	Minimum	0.0155384	Minimum	0.264317	Minimum	0.52774	Minimum	0.0917659	Minimum	0.367201	Minimum	0.247771	Minimum	0.340035	Minimum	0.0147059	Minimum	0.43227
Maximum	0.55982	Maximum	0.35654	Maximum	0.95053	Maximum	0.890345	Maximum	0.860323	Maximum	0.86408	Maximum	0.452548	Maximum	0.450327	Maximum	0.466224	Maximum	0.840287	Maximum	0.188776	Maximum	0.190478	Maximum	0.126445	Maximum	0.138776	Maximum	0.465547	Maximum	0.77384	Maximum	0.354805	Maximum	0.603301	Maximum	0.465011	Maximum	0.574639	Maximum	0.244365	Maximum	0.687664
Total	1.19002	Total	0.699882	Total	2.36402	Total	2.22696	Total	2.23697	Total	2.17049	Total	0.996221	Total	1.06227	Total	1.05868	Total	2.21418	Total	0.285999	Total	0.29659	Total	0.216169	Total	0.217588	Total	1.03536	Total	1.95235	Total	0.59728	Total	1.46798	Total	1.1019	Total	1.34641	Total	0.328675	Total	1.65671
Samples	3	Samples	3	Samples	3	Samples	3	Samples	3	Samples	3	Samples	3	Samples	3	Samples	3	Samples	3	Samples	3	Samples	3	Samples	3	Samples	3	Samples	3	Samples	3	Samples	3	Samples	3	Samples	3	Samples	3	Samples	3	Samples	3
Mean	0.457362	Mean	0.743264	Mean	0.757135	Mean	0.738166	Mean	0.821397	Mean	0.767715	Mean	0.460976	Mean	0.851372	Mean	0.33888	Mean	0.102283	Mean	0.088445	Mean	0.0960232	Mean	0.457362	Mean	0.0700298	Mean	0.260869	Mean	0.132334	Mean	0.564257	Mean	0.340021	Mean	0.667524	Mean	0.404954	Mean	0.644954	Mean	0.332762
Standard error	0.0915544	Standard error	0.083071	Standard error	0.0764856	Standard error	0.072062	Standard error	0.0626143	Standard error	0.0720529	Standard error	0.0671512	Standard error	0.0655878	Standard error	0.0733576	Standard error	0.0708205	Standard error	0.0395457	Standard error	0.0455364	Standard error	0.0915544	Standard error	0.0245138	Standard error	0.161089	Standard error	0.0752322	Standard error	0.0644313	Standard error	0.049584	Standard error	0.158193	Standard error	0.141236	Standard error	0.0694674	Standard error	0.0771679
Median	0.411281	Median	0.7658	Median	0.765003	Median	0.713133	Median	0.838326	Median	0.796616	Median	0.485161	Median	0.872893	Median	0.315229	Median	0.0435453	Median	0.0813664	Median	0.087422	Median	0.411281	Median	0.0699049	Median	0.212448	Median	0.0904563	Median	0.599602	Median	0.334554	Median	0.599845	Median	0.31548	Median	0.637098	Median	0.330059
Mode	#N/A	Mode	#N/A	Mode	#N/A	Mode	#N/A	Mode	#N/A	Mode	#N/A	Mode	#N/A	Mode	#N/A	Mode	#N/A	Mode	#N/A	Mode	#N/A	Mode	#N/A	Mode	#N/A	Mode	#N/A	Mode	#N/A	Mode	#N/A	Mode	#N/A	Mode	#N/A	Mode	#N/A	Mode	#N/A	Mode	#N/A	Mode	#N/A
Standard deviation	0.158577	Standard deviation	0.143883	Standard deviation	0.132477	Standard deviation	0.124815	Standard deviation	0.108451	Standard deviation	0.124799	Standard deviation	0.116309	Standard deviation	0.113601	Standard deviation	0.127059	Standard deviation	0.122665	Standard deviation	0.0684951	Standard deviation	0.0788713	Standard deviation	0.158577	Standard deviation	0.0424592	Standard deviation	0.279015	Standard deviation	0.130306	Standard deviation	0.111598	Standard deviation	0.085882	Standard deviation	0.273998	Standard deviation	0.244628	Standard deviation	0.120321	Standard deviation	0.133659
Variance	0.0251466	Variance	0.0207024	Variance	0.0175501	Variance	0.0155788	Variance	0.0117616	Variance	0.0155749	Variance	0.0135279	Variance	0.0129053	Variance	0.016144	Variance	0.0150466	Variance	0.00469158	Variance	0.00622069	Variance	0.0251466	Variance	0.00180279	Variance	0.0778492	Variance	0.0169796	Variance	0.0124542	Variance	0.00737571	Variance	0.075075	Variance	0.0598429	Variance	0.0144771	Variance	0.0178646
Kurtosis	#DIV/0!	Kurtosis	#DIV/0!	Kurtosis	#DIV/0!	Kurtosis	#DIV/0!	Kurtosis	#DIV/0!	Kurtosis	#DIV/0!	Kurtosis	#DIV/0!	Kurtosis	#DIV/0!	Kurtosis	#DIV/0!	Kurtosis	#DIV/0!	Kurtosis	#DIV/0!	Kurtosis	#DIV/0!	Kurtosis	#DIV/0!	Kurtosis	#DIV/0!	Kurtosis	#DIV/0!	Kurtosis	#DIV/0!	Kurtosis	#DIV/0!	Kurtosis	#DIV/0!	Kurtosis	#DIV/0!	Kurtosis	#DIV/0!	Kurtosis	#DIV/0!	Kurtosis	#DIV/0!
Skewness	1.19723	Skewness	-0.687525	Skewness	-0.266336	Skewness	0.866238	Skewness	-0.685333	Skewness	-0.986216	Skewness	-0.895253	Skewness	-0.821888	Skewness	0.808611	Skewness	1.66072	Skewness	0.460088	Skewness	0.484903	Skewness	1.19723	Skewness	0.0132428	Skewness	0.757431	Skewness	1.29684	Skewness	-1.28225	Skewness	0.285293	Skewness	1.04371	Skewness	1.42572	Skewness	0.292569	Skewness	0.090969
Range	0.306946	Range	0.285107	Range	0.264603	Range	0.245836	Range	0.214911	Range	0.244527	Range	0.228816	Range	0.224124	Range	0.250795	Range	0.22324	Range	0.13644	Range	0.157038	Range	0.306946	Range	0.0849182	Range	0.551691	Range	0.250314	Range	0.214637	Range	0.171503	Range	0.535312	Range	0.464063	Range	0.240257	Range	0.267276
Minimum	0.326929	Minimum	0.589443	Minimum	0.620899	Minimum	0.627765	Minimum	0.705477	Minimum	0.631001	Minimum	0.334476	Minimum	0.72855	Minimum	0.225308	Minimum	0.0200313	Minimum	0.0237641	Minimum	0.021805	Minimum	0.326929	Minimum	0.0276332	Minimum	0.00923438	Minimum	0.0281156	Minimum	0.439266	Minimum	0.257003	Minimum	0.433707	Minimum	0.21766	Minimum	0.528753	Minimum	0.200476
Maximum	0.633875	Maximum	0.87455	Maximum	0.885502	Maximum	0.873601	Maximum	0.920388	Maximum	0.875528	Maximum	0.563292	Maximum	0.952674	Maximum	0.476102	Maximum	0.243272	Maximum	0.160205	Maximum	0.178843	Maximum	0.633875	Maximum	0.112551	Maximum	0.560925	Maximum	0.27843	Maximum	0.653903	Maximum	0.428506	Maximum	0.969019	Maximum	0.681723	Maximum	0.76901	Maximum	0.467752
Total	1.37209	Total	2.22979	Total	2.2714	Total	2.2145	Total	2.46419	Total	2.30315	Total	1.38293	Total	2.55412	Total	1.01664	Total	0.306848	Total	0.265335	Total	0.28807	Total	1.37209	Total	0.210089	Total	0.782607	Total	0.397002	Total	1.69277	Total	1.02006	Total	2.00257	Total	1.21486	Total	1.93486	Total	0.998287
Samples	3	Samples	3	Samples	3	Samples	3	Samples	3	Samples	3	Samples	3	Samples	3	Samples	3	Samples	3	Samples	3	Samples	3	Samples	3	Samples	3	Samples	3	Samples	3	Samples	3	Samples	3	Samples	3	Samples	3	Samples	3	Samples	3
Mean	0.989967	Mean	0.663848	Mean	0.747363	Mean	0.753528	Mean	0.763435	Mean	0.804895	Mean	1.06418	Mean	0.44752	Mean	0.353382	Mean	1.02201	Mean	0.0922338	Mean	0.0854101	Mean	0.0814016	Mean	0.0878741	Mean	0.167706	Mean	0.554357	Mean	0.656425	Mean	0.835006	Mean	0.985263	Mean	1.18766	Mean	0.558211	Mean	0.929063
Standard error	0.0933712	Standard error	0.081163	Standard error	0.0830163	Standard error	0.0697356	Standard error	0.0585364	Standard error	0.0658077	Standard error	0.0871451	Standard error	0.0798118	Standard error	0.0914129	Standard error	0.0762178	Standard error	0.0476315	Standard error	0.0418863	Standard error	0.0425612	Standard error	0.0464359	Standard error	0.0619053	Standard error	0.0704768	Standard error	0.0453698	Standard error	0.0639903	Standard error	0.209373	Standard error	0.228955	Standard error	0.0828648	Standard error	0.100122
Median	1	Median	0.605702	Median	0.72237	Median	0.724018	Median	0.793185	Median	0.827882	Median	1	Median	0.435932	Median	0.339488	Median	1	Median	0.0801492	Median	0.0850825	Median	0.0686838	Median	0.0769166	Median	0.133892	Median	0.575557	Median	0.657473	Median	0.863655	Median	0.830129	Median	1	Median	0.573498	Median	0.9749
Mode	#N/A	Mode	#N/A	Mode	#N/A	Mode	#N/A	Mode	#N/A	Mode	#N/A	Mode	#N/A	Mode	#N/A	Mode	#N/A	Mode	#N/A	Mode	#N/A	Mode	#N/A	Mode	#N/A	Mode	#N/A	Mode	#N/A	Mode	#N/A	Mode	#N/A	Mode	#N/A	Mode	#N/A	Mode	#N/A	Mode	#N/A	Mode	#N/A
Standard deviation	0.161724	Standard deviation	0.140578	Standard deviation	0.143788	Standard deviation	0.120786	Standard deviation	0.101388	Standard deviation	0.113982	Standard deviation	0.15094	Standard deviation	0.138238	Standard deviation	0.158332	Standard deviation	0.132013	Standard deviation	0.0825002	Standard deviation	0.0725492	Standard deviation	0.0737182	Standard deviation	0.0804293	Standard deviation	0.107223	Standard deviation	0.122069	Standard deviation	0.0785828	Standard deviation	0.110834	Standard deviation	0.362645	Standard deviation	0.396562	Standard deviation	0.143526	Standard deviation	0.173417
Variance	0.0261545	Variance	0.0197623	Variance	0.0206751	Variance	0.0145892	Variance	0.0102795	Variance	0.0129919	Variance	0.0227828	Variance	0.0191098	Variance	0.025069	Variance	0.0174274	Variance	0.00680629	Variance	0.00526338	Variance	0.00543438	Variance	0.00646888	Variance	0.0114968	Variance	0.0149009	Variance	0.00617525	Variance	0.0122843	Variance	0.131511	Variance	0.157261	Variance	0.0205997	Variance	0.0300734
Kurtosis	#DIV/0!	Kurtosis	#DIV/0!	Kurtosis	#DIV/0!	Kurtosis	#DIV/0!	Kurtosis	#DIV/0!	Kurtosis	#DIV/0!	Kurtosis	#DIV/0!	Kurtosis	#DIV/0!	Kurtosis	#DIV/0!	Kurtosis	#DIV/0!	Kurtosis	#DIV/0!	Kurtosis	#DIV/0!	Kurtosis	#DIV/0!	Kurtosis	#DIV/0!	Kurtosis	#DIV/0!	Kurtosis	#DIV/0!	Kurtosis	#DIV/0!	Kurtosis	#DIV/0!	Kurtosis	#DIV/0!	Kurtosis	#DIV/0!	Kurtosis	#DIV/0!	Kurtosis	#DIV/0!
Skewness	-0.278105	Skewness	1.54286	Skewness	0.758563	Skewness	1.03381	Skewness	-1.20673	Skewness	-0.870622	Skewness	1.56744	Skewness	0.374564	Skewness	0.391836	Skewness	0.729408	Skewness	0.645014	Skewness	0.0203176	Skewness	0.75323	Skewness	0.601687	Skewness	1.27799	Skewness	-0.75796	Skewness	-0.0600229	Skewness	-1.08547	Skewness	1.57275	Skewness	1.65262	Skewness	-0.473854	Skewness	-1.10633
Range	0.32298	Range	0.2625	Range	0.2843	Range	0.236102	Range	0.19612	Range	0.224461	Range	0.280669	Range	0.275747	Range	0.315748	Range	0.261259	Range	0.163667	Range	0.145097	Range	0.145782	Range	0.159735	Range	0.206294	Range	0.241361	Range	0.157155	Range	0.216043	Range	0.67368	Range	0.723459	Range	0.285828	Range	0.337625
Minimum	0.82346	Minimum	0.561671	Minimum	0.61771	Minimum	0.650232	Minimum	0.650501	Minimum	0.681171	Minimum	0.955932	Minimum	0.315441	Minimum	0.202455	Minimum	0.902385	Minimum	0.0164423	Minimum	0.0130252	Minimum	0.0148697	Minimum	0.0134852	Minimum	0.0814664	Minimum	0.423076	Minimum	0.577323	Minimum	0.71266	Minimum	0.72599	Minimum	0.919765	Minimum	0.407653	Minimum	0.737332
Maximum	1.14644	Maximum	0.824171	Maximum	0.90201	Maximum	0.886334	Maximum	0.84662	Maximum	0.905631	Maximum	1.2366	Maximum	0.591188	Maximum	0.518202	Maximum	1.16364	Maximum	0.18011	Maximum	0.158122	Maximum	0.160651	Maximum	0.17322	Maximum	0.28776	Maximum	0.664437	Maximum	0.734478	Maximum	0.928703	Maximum	1.39967	Maximum	1.64322	Maximum	0.693482	Maximum	1.07496
Total	2.9699	Total	1.99154	Total	2.24209	Total	2.26058	Total	2.29031	Total	2.41468	Total	3.19253	Total	1.34256	Total	1.06014	Total	3.06603	Total	0.276701	Total	0.25623	Total	0.244205	Total	0.263622	Total	0.503119	Total	1.66307	Total	1.96927	Total	2.50502	Total	2.95579	Total	3.56299	Total	1.67463	Total	2.78719
Samples	3	Samples	3	Samples	3	Samples	3	Samples	3	Samples	3	Samples	3	Samples	3	Samples	3	Samples	3	Samples	3	Samples	3	Samples	3	Samples	3	Samples	3	Samples	3	Samples	3	Samples	3	Samples	3	Samples	3	Samples	3	Samples	3
Mean	0.212949	Mean	0.451327	Mean	0.701353	Mean	0.751501	Mean	0.771352	Mean	0.743786	Mean	0.54908	Mean	0.658856	Mean	0.856841	Mean	0.719793	Mean	0.095581	Mean	0.0952507	Mean	0.0874751	Mean	0.0811657	Mean	0.983361	Mean	0.7449	Mean	0.769341	Mean	0.539636	Mean	1.10004	Mean	0.893946	Mean	1.02258	Mean	0.562095
Standard error	0.0506424	Standard error	0.0826974	Standard error	0.0696085	Standard error	0.0757346	Standard error	0.0691324	Standard error	0.0597266	Standard error	0.0560579	Standard error	0.0713178	Standard error	0.0614263	Standard error	0.056502	Standard error	0.0369886	Standard error	0.039662	Standard error	0.0461495	Standard error	0.0424333	Standard error	0.0758092	Standard error	0.0803816	Standard error	0.0699807	Standard error	0.0650132	Standard error	0.236263	Standard error	0.178447	Standard error	0.0705196	Standard error	0.0683206
Median	0.217884	Median	0.442577	Median	0.698523	Median	0.743856	Median	0.787642	Median	0.795215	Median	0.532883	Median	0.663256	Median	0.872656	Median	0.714328	Median	0.100337	Median	0.0951388	Median	0.0751234	Median	0.0677728	Median	1	Median	0.746517	Median	0.797412	Median	0.58318	Median	0.912873	Median	0.758163	Median	1	Median	0.54088
Mode	#N/A	Mode	#N/A	Mode	#N/A	Mode	#N/A	Mode	#N/A	Mode	#N/A	Mode	#N/A	Mode	#N/A	Mode	#N/A	Mode	#N/A	Mode	#N/A	Mode	#N/A	Mode	#N/A	Mode	#N/A	Mode	#N/A	Mode	#N/A	Mode	#N/A	Mode	#N/A	Mode	#N/A	Mode	#N/A	Mode	#N/A	Mode	#N/A
Standard deviation	0.0877152	Standard deviation	0.143236	Standard deviation	0.120565	Standard deviation	0.131176	Standard deviation	0.119741	Standard deviation	0.103449	Standard deviation	0.0970952	Standard deviation	0.123526	Standard deviation	0.106394	Standard deviation	0.0978643	Standard deviation	0.0640661	Standard deviation	0.0686965	Standard deviation	0.0799333	Standard deviation	0.0734966	Standard deviation	0.131305	Standard deviation	0.139225	Standard deviation	0.12121	Standard deviation	0.112606	Standard deviation	0.40922	Standard deviation	0.30908	Standard deviation	0.122144	Standard deviation	0.118335
Variance	0.00769396	Variance	0.0205166	Variance	0.014536	Variance	0.0172072	Variance	0.0143379	Variance	0.0107018	Variance	0.00942747	Variance	0.0152587	Variance	0.0113196	Variance	0.00957742	Variance	0.00410446	Variance	0.00471922	Variance	0.00638934	Variance	0.00540174	Variance	0.0172411	Variance	0.0193836	Variance	0.0146919	Variance	0.0126802	Variance	0.167461	Variance	0.0955302	Variance	0.0149191	Variance	0.0140031
Kurtosis	#DIV/0!	Kurtosis	#DIV/0!	Kurtosis	#DIV/0!	Kurtosis	#DIV/0!	Kurtosis	#DIV/0!	Kurtosis	#DIV/0!	Kurtosis	#DIV/0!	Kurtosis	#DIV/0!	Kurtosis	#DIV/0!	Kurtosis	#DIV/0!	Kurtosis	#DIV/0!	Kurtosis	#DIV/0!	Kurtosis	#DIV/0!	Kurtosis	#DIV/0!	Kurtosis	#DIV/0!	Kurtosis	#DIV/0!	Kurtosis	#DIV/0!	Kurtosis	#DIV/0!	Kurtosis	#DIV/0!	Kurtosis	#DIV/0!	Kurtosis	#DIV/0!	Kurtosis	#DIV/0!
Skewness	-0.252357	Skewness	0.273864	Skewness	0.105556	Skewness	0.261393	Skewness	-0.60084	Skewness	-1.68423	Skewness	0.72981	Skewness	-0.160109	Skewness	-0.65414	Skewness	0.250483	Skewness	-0.332207	Skewness	0.00732693	Skewness	0.678763	Skewness	0.792782	Skewness	-0.561072	Skewness	-0.0522416	Skewness	-0.986254	Skewness	-1.4799	Skewness	1.62761	Skewness	1.59537	Skewness	0.803455	Skewness	0.780802
Range	0.175222	Range	0.286071	Range	0.241081	Range	0.262018	Range	0.237814	Range	0.186741	Range	0.192153	Range	0.246935	Range	0.211016	Range	0.1955	Range	0.127867	Range	0.137393	Range	0.158429	Range	0.145151	Range	0.261025	Range	0.278436	Range	0.237495	Range	0.212209	Range	0.751502	Range	0.571673	Range	0.241136	Range	0.2338
Minimum	0.122871	Minimum	0.312666	Minimum	0.582227	Minimum	0.624315	Minimum	0.644301	Minimum	0.624701	Minimum	0.461103	Minimum	0.533188	Minimum	0.743425	Minimum	0.624775	Minimum	0.0292695	Minimum	0.0266101	Minimum	0.0144367	Minimum	0.0152866	Minimum	0.84453	Minimum	0.604874	Minimum	0.636558	Minimum	0.41176	Minimum	0.817865	Minimum	0.676	Minimum	0.913302	Minimum	0.455802
Maximum	0.298093	Maximum	0.598737	Maximum	0.823308	Maximum	0.886333	Maximum	0.882115	Maximum	0.811442	Maximum	0.653256	Maximum	0.780123	Maximum	0.954441	Maximum	0.820275	Maximum	0.157137	Maximum	0.164003	Maximum	0.172865	Maximum	0.160438	Maximum	1.10555	Maximum	0.88331	Maximum	0.874053	Maximum	0.623969	Maximum	1.56937	Maximum	1.24767	Maximum	1.15444	Maximum	0.689602
Total	0.638848	Total	1.35398	Total	2.10406	Total	2.2545	Total	2.31406	Total	2.23136	Total	1.64724	Total	1.97657	Total	2.57052	Total	2.15938	Total	0.286743	Total	0.285752	Total	0.262425	Total	0.243497	Total	2.95008	Total	2.2347	Total	2.30802	Total	1.61891	Total	3.30011	Total	2.68184	Total	3.06774	Total	1.68628
Samples	3	Samples	3	Samples	3	Samples	3	Samples	3	Samples	3	Samples	3	Samples	3	Samples	3	Samples	3	Samples	3	Samples	3	Samples	3	Samples	3	Samples	3	Samples	3	Samples	3	Samples	3	Samples	3	Samples	3	Samples	3	Samples	3
Mean	0.831558	Mean	0.110615	Mean	0.769534	Mean	0.754988	Mean	0.789504	Mean	0.744343	Mean	0.834102	Mean	0.565675	Mean	0.0889935	Mean	0.540089	Mean	0.0976141	Mean	0.107446	Mean	0.0941361	Mean	0.0856561	Mean	0.0547882	Mean	0.45354	Mean	0.56139	Mean	1.03623	Mean	0.743665	Mean	1.08524	Mean	0.270094	Mean	0.747756
Standard error	0.074604	Standard error	0.0677231	Standard error	0.0875678	Standard error	0.0906239	Standard error	0.0783711	Standard error	0.0815504	Standard error	0.0786204	Standard error	0.0483055	Standard error	0.0623936	Standard error	0.0866556	Standard error	0.0427538	Standard error	0.0484823	Standard error	0.0525961	Standard error	0.0351446	Standard error	0.0311083	Standard error	0.0492646	Standard error	0.0711559	Standard error	0.0724688	Standard error	0.171985	Standard error	0.226952	Standard error	0.0731191	Standard error	0.0900803
Median	0.846467	Median	0.0789823	Median	0.765801	Median	0.718076	Median	0.816254	Median	0.712481	Median	0.876543	Median	0.581766	Median	0.0424073	Median	0.515242	Median	0.0952857	Median	0.103626	Median	0.0792387	Median	0.0782231	Median	0.0364367	Median	0.438059	Median	0.552116	Median	1	Median	0.601185	Median	0.943632	Median	0.286556	Median	0.707936
Mode	#N/A	Mode	#N/A	Mode	#N/A	Mode	#N/A	Mode	#N/A	Mode	#N/A	Mode	#N/A	Mode	#N/A	Mode	#N/A	Mode	#N/A	Mode	#N/A	Mode	#N/A	Mode	#N/A	Mode	#N/A	Mode	#N/A	Mode	#N/A	Mode	#N/A	Mode	#N/A	Mode	#N/A	Mode	#N/A	Mode	#N/A	Mode	#N/A
Standard deviation	0.129218	Standard deviation	0.1173	Standard deviation	0.151672	Standard deviation	0.156965	Standard deviation	0.135743	Standard deviation	0.141249	Standard deviation	0.136175	Standard deviation	0.0836676	Standard deviation	0.108069	Standard deviation	0.150092	Standard deviation	0.0740517	Standard deviation	0.0839738	Standard deviation	0.0910991	Standard deviation	0.0608722	Standard deviation	0.0538812	Standard deviation	0.0853288	Standard deviation	0.123246	Standard deviation	0.12552	Standard deviation	0.297886	Standard deviation	0.393093	Standard deviation	0.126646	Standard deviation	0.156024
Variance	0.0166973	Variance	0.0137593	Variance	0.0230044	Variance	0.0246381	Variance	0.0184261	Variance	0.0199514	Variance	0.0185435	Variance	0.00700027	Variance	0.0116789	Variance	0.0225276	Variance	0.00548365	Variance	0.0070516	Variance	0.00829904	Variance	0.00370543	Variance	0.00290318	Variance	0.007281	Variance	0.0151895	Variance	0.0157552	Variance	0.0887362	Variance	0.154522	Variance	0.0160392	Variance	0.0243434
Kurtosis	#DIV/0!	Kurtosis	#DIV/0!	Kurtosis	#DIV/0!	Kurtosis	#DIV/0!	Kurtosis	#DIV/0!	Kurtosis	#DIV/0!	Kurtosis	#DIV/0!	Kurtosis	#DIV/0!	Kurtosis	#DIV/0!	Kurtosis	#DIV/0!	Kurtosis	#DIV/0!	Kurtosis	#DIV/0!	Kurtosis	#DIV/0!	Kurtosis	#DIV/0!	Kurtosis	#DIV/0!	Kurtosis	#DIV/0!	Kurtosis	#DIV/0!	Kurtosis	#DIV/0!	Kurtosis	#DIV/0!	Kurtosis	#DIV/0!	Kurtosis	#DIV/0!	Kurtosis	#DIV/0!
Skewness	-0.512304	Skewness	1.12529	Skewness	0.110689	Skewness	0.999691	Skewness	-0.852348	Skewness	0.963409	Skewness	-1.26626	Skewness	-0.833436	Skewness	1.57937	Skewness	0.724544	Skewness	0.141354	Skewness	0.20432	Skewness	0.716207	Skewness	0.541295	Skewness	1.35487	Skewness	0.789527	Skewness	0.336684	Skewness	1.1906	Skewness	1.65996	Skewness	1.41068	Skewness	-0.575063	Skewness	1.07366
Range	0.257142	Range	0.228112	Range	0.303275	Range	0.307351	Range	0.267503	Range	0.277056	Range	0.262241	Range	0.164998	Range	0.200511	Range	0.297083	Range	0.148048	Range	0.167817	Range	0.180362	Range	0.121062	Range	0.102968	Range	0.168538	Range	0.245968	Range	0.243071	Range	0.542257	Range	0.74695	Range	0.251682	Range	0.30433
Minimum	0.695532	Minimum	0.012376	Minimum	0.619763	Minimum	0.619768	Minimum	0.642378	Minimum	0.621745	Minimum	0.681761	Minimum	0.475131	Minimum	0.0120311	Minimum	0.403971	Minimum	0.0247541	Minimum	0.0254482	Minimum	0.011404	Minimum	0.0288417	Minimum	0.0124799	Minimum	0.377011	Minimum	0.443043	Minimum	0.932806	Minimum	0.543777	Minimum	0.782563	Minimum	0.136022	Minimum	0.6155
Maximum	0.952674	Maximum	0.240488	Maximum	0.923038	Maximum	0.927119	Maximum	0.90988	Maximum	0.898801	Maximum	0.944002	Maximum	0.640129	Maximum	0.212542	Maximum	0.701054	Maximum	0.172803	Maximum	0.193265	Maximum	0.191766	Maximum	0.149904	Maximum	0.115448	Maximum	0.545549	Maximum	0.68901	Maximum	1.17588	Maximum	1.08603	Maximum	1.52951	Maximum	0.387704	Maximum	0.919831
Total	2.49467	Total	0.331846	Total	2.3086	Total	2.26496	Total	2.36851	Total	2.23303	Total	2.50231	Total	1.69703	Total	0.266981	Total	1.62027	Total	0.292842	Total	0.322339	Total	0.282408	Total	0.256968	Total	0.164365	Total	1.36062	Total	1.68417	Total	3.10868	Total	2.231	Total	3.25571	Total	0.810281	Total	2.24327
Samples	3	Samples	3	Samples	3	Samples	3	Samples	3	Samples	3	Samples	3	Samples	3	Samples	3	Samples	3	Samples	3	Samples	3	Samples	3	Samples	3	Samples	3	Samples	3	Samples	3	Samples	3	Samples	3	Samples	3	Samples	3	Samples	3

## Sheet: Fig.4B
Fig.4B
		Av
	ElucNCK2beta	SpLuc(-)	SpLuc+CRY1	SpLuc+CRY2
	:ElucCBMAL1	5122.6	36198	34174.8
		SpLuc(-)	SpLuc+CRY1	SpLuc+CRY2
		5503	31908	17694
		4844	40872	43071
		4938	39070	42013
		4994	40564	49131
		5334	28576	18965
（－）		CRY1		CRY2
Mean	5122.6	Mean	36198	Mean	34174.8
Standard error	126.021	Standard error	2506.55	Standard error	6584.92
Median	4994	Median	39070	Median	42013
Mode	#N/A	Mode	#N/A	Mode	#N/A
Standard deviation	281.792	Standard deviation	5604.81	Standard deviation	14724.3
Variance	79406.8	Variance	31413900	Variance	2.16806e+08
Kurtosis	-1.97429	Kurtosis	-2.14493	Kurtosis	-3.01732
Skewness	0.641513	Skewness	-0.740073	Skewness	-0.452117
Range	659	Range	12296	Range	31437
Minimum	4844	Minimum	28576	Minimum	17694
Maximum	5503	Maximum	40872	Maximum	49131
Total	25613	Total	180990	Total	170874
Samples	5	Samples	5	Samples	5
CRY1			CRY2
t test			t test
	Variable 1	Variable 2		Variable 1	Variable 2
Mean	5122.6	36198	Mean	3442.8	34174.8
Variance	79406.8	31413900	Variance	231.2	2.16806e+08
Observations	5	5	Observations	5	5
Hypothesized Mean Difference	1.57467e+07		Hypothesized Mean Difference	1.08403e+08
Hypothesized Mean Difference	0		Hypothesized Mean Difference	0
df	8		df	8
t	-12.3821		t	-4.66703
P(T<=t) One-tail	8.43896e-07		P(T<=t) One-tail	0.000804355
t Critical One-tail	1.85955		t Critical One-tail	1.85955
P(T<=t) Two-tail	1.68779e-06		P(T<=t) Two-tail	0.00160871
t Critical Two-tail	2.306		t Critical Two-tail	2.306

## Sheet: Fig.4C
Fig. 4C
h	P-BMAL1-S90				h	P-BMAL1-S90
0	0.196033	0.117733	0.264903		0	0.196033	6	0.137013	12	0.39527	18	0.601633	24	1	30	0.648824	36	0.425139			48	0.887696	52	0.409148
6	0.137013	0.0932378	0.17255			0.117733		0.0932378		0.347003		0.636702		0.947632		0.582604		0.39445				0.856649		0.349702
12	0.39527	0.347003	0.416601			0.264903		0.17255		0.416601		0.544991		1.06228		0.657662		0.447223		0.647323		0.942266		0.460434
18	0.601633	0.636702	0.544991
24	1	0.947632	1.06228		Mean	0.19289	Mean	0.134267	Mean	0.386291	Mean	0.594442	Mean	1.0033	Mean	0.629697	Mean	0.422271	Mean	0.612559	Mean	0.895537	Mean	0.406428
30	0.648824	0.582604	0.657662		Standard error	0.0425132	Standard error	0.0229367	Standard error	0.0205867	Standard error	0.0267178	Standard error	0.0331371	Standard error	0.0236842	Standard error	0.0153015	Standard error	0.0200137	Standard error	0.0250245	Standard error	0.0319945
36	0.425139	0.39445	0.447223		Median	0.196033	Median	0.137013	Median	0.39527	Median	0.601633	Median	1	Median	0.648824	Median	0.425139	Median	0.612361	Median	0.887696	Median	0.409148
42	0.612361	0.577994	0.647323		Mode	#N/A	Mode	#N/A	Mode	#N/A	Mode	#N/A	Mode	#N/A	Mode	#N/A	Mode	#N/A	Mode	#N/A	Mode	#N/A	Mode	#N/A
48	0.887696	0.856649	0.942266		Standard deviation	0.0736351	Standard deviation	0.0397275	Standard deviation	0.0356571	Standard deviation	0.0462766	Standard deviation	0.0573951	Standard deviation	0.0410223	Standard deviation	0.0265029	Standard deviation	0.0346648	Standard deviation	0.0433438	Standard deviation	0.0554161
52	0.409148	0.349702	0.460434		Variance	0.00542213	Variance	0.00157827	Variance	0.00127143	Variance	0.00214152	Variance	0.00329419	Variance	0.00168283	Variance	0.000702405	Variance	0.00120165	Variance	0.00187868	Variance	0.00307094
					Kurtosis	#DIV/0!	Kurtosis	#DIV/0!	Kurtosis	#DIV/0!	Kurtosis	#DIV/0!	Kurtosis	#DIV/0!	Kurtosis	#DIV/0!	Kurtosis	#DIV/0!	Kurtosis	#DIV/0!	Kurtosis	#DIV/0!	Kurtosis	#DIV/0!
					Skewness	-0.191748	Skewness	-0.309589	Skewness	-1.06128	Skewness	-0.682396	Skewness	0.25815	Skewness	-1.64205	Skewness	-0.481359	Skewness	0.0257488	Skewness	0.78742	Skewness	-0.220332
					Range	0.14717	Range	0.0793124	Range	0.069598	Range	0.0917112	Range	0.114647	Range	0.0750581	Range	0.0527725	Range	0.0693288	Range	0.0856171	Range	0.110732
					Minimum	0.117733	Minimum	0.0932378	Minimum	0.347003	Minimum	0.544991	Minimum	0.947632	Minimum	0.582604	Minimum	0.39445	Minimum	0.577994	Minimum	0.856649	Minimum	0.349702
					Maximum	0.264903	Maximum	0.17255	Maximum	0.416601	Maximum	0.636702	Maximum	1.06228	Maximum	0.657662	Maximum	0.447223	Maximum	0.647323	Maximum	0.942266	Maximum	0.460434
					Total	0.57867	Total	0.402801	Total	1.15887	Total	1.78333	Total	3.00991	Total	1.88909	Total	1.26681	Total	1.83768	Total	2.68661	Total	1.21928
					Samples	3	Samples	3	Samples	3	Samples	3	Samples	3	Samples	3	Samples	3	Samples	3	Samples	3	Samples	3
h	CK2beta: BMAL1-SpLuc
0
2.10167	-0.308367
2.61833	-0.427143
3.135	-0.118202
3.65167	-0.0989474
4.16833	-0.271024
4.685	-0.0880584
5.20194	-0.272647
5.71861	-0.363241
6.23528	-0.47724
6.75167	-0.526929
7.26833	-0.50331
7.785	-0.412788
8.30167	-0.278168
8.81833	-0.138361
9.335	-0.0340061
9.85167	0.0806857
10.3683	0.196892
10.885	0.317724
11.4019	0.419453
11.9186	0.531034
12.4353	0.625589
12.9517	0.687474
13.4683	0.732664
13.985	0.742031
14.5017	0.743508
15.0183	0.735619
15.535	0.71387
16.0517	0.676412
16.5683	0.633617
17.085	0.594859
17.6019	0.551298
18.1186	0.509344
18.635	0.451093
19.1517	0.389294
19.6683	0.314912
20.185	0.228215
20.7017	0.141454
21.2183	0.0634123
21.735	-0.0138876
22.2517	-0.0977127
22.7683	-0.181687
23.2853	-0.267333
23.8019	-0.352386
24.3186	-0.424717
24.835	-0.492795
25.3517	-0.529517
25.8683	-0.552741
26.385	-0.570863
26.9017	-0.585702
27.4183	-0.586226
27.935	-0.566331
28.4517	-0.532814
28.9683	-0.488197
29.4853	-0.434233
30.0019	-0.372339
30.5183	-0.292497
31.035	-0.194027
31.5517	-0.0902034
32.0683	0.0198717
32.585	0.143272
33.1017	0.258769
33.6183	0.368012
34.135	0.473029
34.6517	0.576094
35.1686	0.661761
35.6853	0.744291
36.2019	0.812672
36.7183	0.856194
37.235	0.894301
37.7517	0.924405
38.2683	0.939286
38.785	0.960995
39.3017	0.974528
39.8183	0.983963
40.335	0.984459
40.8517	0.993897
41.3686	1.00396
41.8853	1.00154
42.4017	1.00421
42.9183	0.993562
43.435	0.981471
43.9517	0.970297
44.4683	0.945232
44.985	0.92089
45.5017	0.883217
46.0183	0.84507
46.535	0.80361
47.0519	0.756511
47.5686	0.713887
48.085	0.668986
48.6017	0.634994
49.1183	0.604759
49.635	0.572206
50.1517	0.545777
50.6683	0.516176
51.185	0.498884
51.7017	0.480382
52.2183	0.463426
52.7353	0.439534
53.2519	0.425132
53.7686	0.409623
54.285	0.386313
54.8017	0.352475
55.3183	0.319673
55.835	0.271772
56.3517	0.226271
56.8683	0.175387
57.385	0.136647
57.9017	0.104395
58.4183	0.082596
58.9353	0.0520486
59.4519	0.0200755
59.9686	-0.00619991
60.485	-0.0262904

[truncated: 5 more sheets: Fig.5B, Fig.5D, Fig.6A, Fig.6B, Fig.7B]
