# Supplementary material for: CRY Drives Cyclic CK2-Mediated BMAL1 Phosphorylation to Control the Mammalian Circadian Clock
Source: PLoS Biol. 2015 Nov 12;13(11):e1002293. doi: 10.1371/journal.pbio.1002293 (PMC4642984; doi:10.1371/journal.pbio.1002293)
Supplement: S2 Data — Data from the quantitative/statistical analysis are shown with respect to the graphs in S1–S5, S8 and S9 Figs. Data includes p-values for the statistical significance. (XLSX) [file pbio.1002293.s002.xlsx]

## Sheet: S1B Fig
S1B Fig
h	(-)	S90p	A90p		h	(-)	S90p	A90p
0.171388	47233.8	16366	70021.2		0.171388
0.488055	50133.8	18221.8	69506.5		0.488055
0.804722	49911	19504.2	69246		0.804722
1.12139	51058	20499.1	69519.3		1.12139
1.43806	51111.8	21208.4	68194.2		1.43806
1.75472	50651	21254.6	66227.7		1.75472
2.07139	49798.8	21229.2	64110.2		2.07139
2.38806	48776.6	21053.6	62066.4		2.38806
2.70472	47982.4	20670.7	60745.9		2.70472
3.02139	47712.4	20351.2	60196.8		3.02139
3.33806	47389.2	19917.6	59519.3		3.33806
3.65472	47373.6	19406	58917.9		3.65472
3.97139	47379.6	18935	58693.9		3.97139
4.28805	47597.4	18469.6	58770.9		4.28805
4.60472	47963	18197.8	58665.8		4.60472
4.92139	48288	17707.8	59045.4		4.92139
5.23806	48611.6	17571.4	59183.9		5.23806
5.55472	48750.8	17336.3	59117.5		5.55472
5.87139	49002.4	17303.2	59670.3		5.87139
6.18806	49283.2	17171	59641.7		6.18806
6.50472	49266.2	17033	59266.6		6.50472
6.82139	49430	16884.2	59571.7		6.82139
7.13805	49426	16828.3	59314.9		7.13805
7.45472	49470.6	16718.1	59239.4		7.45472
7.77139	49389.6	16624.9	59144.5		7.77139
8.08806	49323.2	16580.6	59000.7		8.08806
8.40472	49233.2	16587.3	58675.2		8.40472
8.72139	49012.6	16587.5	58457.3		8.72139
9.03805	48859.2	16467.9	57971.9		9.03805
9.35472	48541.6	16194.5	57485.5		9.35472
9.67139	48279.6	16106.2	56755.5		9.67139
9.98805	47739.6	15903.2	56137.4		9.98805
10.3047	47257.4	15605.5	55268.2		10.3047
10.6214	46730.4	15233.2	54286.4		10.6214
10.9381	46213.2	15002.5	53082.5		10.9381
11.2547	45651.8	14596.8	51935.9		11.2547
11.5714	44923.4	14234.4	50758		11.5714
11.8881	44309.2	13979.5	49633.4		11.8881
12.2047	43306.4	13424.1	47951.6		12.2047	0.494742	0.0903845	0.239455
12.5214	42518.4	13033.4	46724.9		12.5214	0.425591	0.0560612	0.137873
12.8381	41429.6	12543.5	45179.5		12.8381	0.313143	0.0113962	-0.000302852
13.1547	40441.6	12238	43669.6		13.1547	0.216483	-0.0126973	-0.1327
13.4714	39475	11989.9	42330		13.4714	0.122066	-0.0302852	-0.24367
13.7878	38386.2	11477.7	40925.7		13.7878	0.00872101	-0.0786517	-0.36428
14.1047	37434.6	11312.4	39738.6		14.1047	-0.0877429	-0.0883654	-0.457836
14.4214	36427.8	10891.3	38306.8		14.4214	-0.194863	-0.127198	-0.582914
14.7381	35544.4	10560.7	36902.3		14.7381	-0.287205	-0.155711	-0.69931
15.0547	34614.2	10237	35917.2		15.0547	-0.387678	-0.183326	-0.763464
15.3714	33866.2	10104	34856.4		15.3714	-0.464149	-0.189742	-0.836881
15.6881	32939.8	9729.24	33792.5		15.6881	-0.566894	-0.224424	-0.904189
16.0044	32178.4	9616.2	32826		16.0044	-0.647514	-0.229607	-0.952191
16.3214	31608	9439.16	31870.2		16.3214	-0.702027	-0.242237	-0.99613
16.6378	30905.8	9167.84	30977.9		16.6378	-0.775441	-0.265343	-1.03325
16.9547	30377.6	9036.68	29990.3		16.9547	-0.824935	-0.27131	-1.0722
17.2711	29913	8848.56	29207.7		17.2711	-0.865539	-0.2832	-1.09087
17.5881	29492.6	8746.2	28638.6		17.5881	-0.900844	-0.285286	-1.08027
17.9044	29131.6	8537.84	27802.6		17.9044	-0.928157	-0.299105	-1.09723
18.2211	28733.2	8472.12	27148.8		18.2211	-0.960854	-0.293946	-1.08933
18.5378	28334.8	8305.32	26487.2		18.5378	-0.993971	-0.299711	-1.08605
18.8544	28027	8097.56	25691.4		18.8544	-1.01458	-0.309223	-1.09246
19.1711	27800.8	8002.92	25193.3		19.1711	-1.02395	-0.305028	-1.06518
19.4878	27587	7891.76	24615.3		19.4878	-1.03169	-0.302358	-1.0568
19.8044	27432.6	7768.68	24087.6		19.8044	-1.03115	-0.303076	-1.04181
20.1211	27280.2	7680.24	23550.7		20.1211	-1.0304	-0.297782	-1.02498
20.4378	27211.6	7564.76	23178.1		20.4378	-1.01781	-0.294933	-0.996004
20.7544	27124.8	7482.72	22821.6		20.7544	-1.00785	-0.2891	-0.966552
21.0711	26962.8	7380.2	22395.4		21.0711	-1.00841	-0.286386	-0.947093
21.3878	26943.4	7290.2	22000.1		21.3878	-0.989092	-0.280015	-0.919256
21.7044	26976.2	7228.28	21650.5		21.7044	-0.96248	-0.273801	-0.895533
22.0211	27032.2	7166.12	21442.8		22.0211	-0.933176	-0.267676	-0.859569
22.3378	26973.4	7171.64	21221.4		22.3378	-0.919941	-0.252713	-0.824918
22.6544	27064.8	7123.32	21037.6		22.6544	-0.885814	-0.239702	-0.787339
22.9711	27201	7095.92	20834.7		22.9711	-0.845686	-0.226466	-0.760612
23.2878	27442.6	7042.68	20901		23.2878	-0.790864	-0.215316	-0.701632
23.6044	27610.4	7076.28	20750.7		23.6044	-0.747063	-0.19544	-0.664785
23.9211	27788.4	7041.36	20754.2		23.9211	-0.701775	-0.183281	-0.619837
24.2378	28018.2	7105.56	20797.5		24.2378	-0.650234	-0.163518	-0.574283
24.5544	28398.6	7188.44	20856.1		24.5544	-0.57783	-0.141219	-0.530243
24.8711	28667.2	7184.12	21072.3		24.8711	-0.522055	-0.129508	-0.472525
25.1878	29122	7247.84	21533.6		25.1878	-0.44079	-0.109902	-0.390326
25.5044	29617.2	7496.84	21749.7		25.5044	-0.354505	-0.0708673	-0.338033
25.8211	30045	7423.56	21995.5		25.8211	-0.278736	-0.0671658	-0.284025
26.1378	30553.4	7596.2	22611.1		26.1378	-0.192283	-0.037778	-0.188046
26.4544	31127.2	7824.08	23179.9		26.4544	-0.0973613	-0.00289392	-0.0995373
26.7711	31695	7942.4	23494.7		26.7711	-0.00372956	0.0181262	-0.0448978
27.0878	32195	8021.72	24060.3		27.0878	0.0799473	0.0353327	0.036746
27.4044	32858.6	8228.76	24576.5		27.4044	0.18617	0.0651917	0.111273
27.7211	33396.4	8361.8	25306.8		27.7211	0.274081	0.0878046	0.209952
28.0378	33969.4	8540.24	25752.9		28.0378	0.366395	0.114747	0.27234
28.3544	34570.6	8680.64	26476.5		28.3544	0.462578	0.137495	0.366022
28.6711	35144.6	8792.52	27116.2		28.6711	0.554443	0.156137	0.448776
28.9878	35485.6	9005.16	27551.4		28.9878	0.61378	0.185211	0.504905
29.3044	36107	9200.84	28240.1		29.3044	0.712403	0.210807	0.589779
29.6211	36535.4	9269.48	28720.1		29.6211	0.783966	0.221732	0.648734
29.9378	36891.6	9345.72	29060.3		29.9378	0.845321	0.234071	0.688837
30.2544	37100.2	9357.44	29623.4		30.2544	0.886122	0.238602	0.752713
30.5711	37378.8	9501	29913.8		30.5711	0.936485	0.257491	0.78368
30.8878	37477.2	9493.68	30012.1		30.8878	0.961611	0.259443	0.791579
31.2044	37565.8	9480.32	30189.1		31.2044	0.985502	0.26052	0.808084
31.5211	37516.4	9466.04	30342.2		31.5211	0.990101	0.261013	0.821006
31.8378	37504	9441.8	30429.1		31.8378	1	0.261417	0.826357
32.1544	37349.6	9323.6	30487.4		32.1544	0.990213	0.251098	0.827618
32.4711	37182.4	9286.68	30437.8		32.4711	0.978772	0.249258	0.815807
32.7881	37002.2	9260.64	30262.3		32.7881	0.965733	0.247666	0.788298
33.1047	36759	9180.08	30102.5		33.1047	0.943888	0.239298	0.763919
33.4214	36500.4	9166.04	29835.8		33.4214	0.920081	0.236651	0.728687
33.7381	36261.2	8994.24	29701.4		33.7381	0.899274	0.216236	0.707008
34.0547	35771.8	8793.12	29226.8		34.0547	0.843667	0.191873	0.645251
34.3714	35324.6	8739.32	28872.7		34.3714	0.793949	0.184919	0.599243
34.6881	34966.8	8564.16	28355.6		34.6881	0.756961	0.164011	0.533701
35.0047	34442.6	8472.32	27960.9		35.0047	0.696896	0.152996	0.483579
35.3214	34084.2	8323.16	27614.2		35.3214	0.660582	0.134646	0.444511
35.6381	33432.2	8247.56	27019.3		35.6381	0.58341	0.124977	0.376117
35.9547	32983.4	8094.44	26550.3		35.9547	0.535066	0.106694	0.325843
36.2714	32314.8	7850.52	25798.2		36.2714	0.456353	0.077889	0.242685
36.5881	31737.4	7741.4	25327.9		36.5881	0.391043	0.0640476	0.196601
36.9047	31072.6	7633.52	24559.4		36.9047	0.3139	0.0510137	0.115437
37.2214	30463.4	7379.48	24119.9		37.2214	0.245198	0.021065	0.0744511
37.5381	29940.4	7307.36	23565.8		37.5381	0.189254	0.0114411	0.0217044
37.8547	29317.2	7254.72	23071.6		37.8547	0.119851	0.00437453	-0.0200892
38.1714	28681	7050.48	22371.8		38.1714	0.0494938	-0.0208407	-0.0850257
38.4881	28049.4	6957.72	22069.2		38.4881	-0.019433	-0.0328202	-0.101304
38.8047	27359.8	6813.24	21360.8		38.8047	-0.0956788	-0.0501837	-0.164524
39.1214	26819.8	6663.96	20820.1		39.1214	-0.150332	-0.0673004	-0.205964
39.4381	26230.2	6618.84	20299.5		39.4381	-0.210959	-0.0731331	-0.245386
39.7547	25783	6518.64	20051.6		39.7547	-0.250834	-0.0831384	-0.251645
40.0714	25259.8	6409.44	19496.9		40.0714	-0.300637	-0.0939962	-0.293085
40.3881	24817.6	6350.28	19123.2		40.3881	-0.3381	-0.0981689	-0.308202
40.7047	24200.4	6211.64	18523.6		40.7047	-0.399456	-0.111494	-0.352923
41.0214	23759	6104.76	18132.9		41.0214	-0.435742	-0.120109	-0.368697
41.3381	23358	6032.96	17843.9		41.3381	-0.465382	-0.125044	-0.371599
41.6547	23012.2	6023.36	17474.9		41.6547	-0.486778	-0.123788	-0.382224
41.9714	22564	5840.24	17024.7		41.9714	-0.522139	-0.141892	-0.403348
42.2881	22288.2	5845.8	16810.7		42.2881	-0.533075	-0.138437	-0.392748
42.6047	21971.8	5746.52	16424.1		42.6047	-0.549368	-0.146401	-0.407033
42.9214	21666.4	5739.36	16076.4		42.9214	-0.564202	-0.143619	-0.413241
43.2381	21401.6	5719.76	15888.9		43.2381	-0.5734	-0.141465	-0.402919
43.5547	21210.8	5713.88	15634.1		43.5547	-0.572418	-0.137809	-0.400093
43.8714	20948.2	5638.4	15422.5		43.8714	-0.581504	-0.141959	-0.394414
44.1881	20777.6	5618.96	15170.4		44.1881	-0.577998	-0.138908	-0.389871
44.5047	20605.8	5584.04	14980.4		44.5047	-0.574886	-0.137427	-0.382451
44.8214	20404.8	5571.08	14779.1		44.8214	-0.576232	-0.13312	-0.37594
45.1381	20270.6	5555.48	14676.4		45.1381	-0.568492	-0.128948	-0.362892
45.4547	20172.6	5507.48	14518.1		45.4547	-0.55607	-0.128432	-0.35416
45.7714	20076.2	5498.04	14404.5		45.7714	-0.543703	-0.123474	-0.342298
46.0881	20032.4	5502.24	14341.6		46.0881	-0.524747	-0.116721	-0.324809
46.4047	20012.4	5466.36	14236.6		46.4047	-0.502986	-0.113222	-0.312619
46.7214	20011.4	5482.88	14164.1		46.7214	-0.479011	-0.104338	-0.29735
47.0381	19990.8	5446.56	14060.3		47.0381	-0.458596	-0.10104	-0.28564
47.3547	19987	5420.48	13984.1		47.3547	-0.436191	-0.097967	-0.272289
47.6714	19977.2	5473.4	13997.9		47.6714	-0.415552	-0.086167	-0.248894
47.9881	19987.8	5457.68	14014.4		47.9881	-0.392586	-0.0834301	-0.226685
48.3047	20015.8	5490.32	13963.3		48.3047	-0.368189	-0.0755335	-0.213283
48.6214	20094.8	5529.6	13986.5		48.6214	-0.337399	-0.0661114	-0.195213
48.9381	20171.6	5529.32	14094.3		48.9381	-0.307871	-0.0604582	-0.168739
49.2547	20329	5546.28	14133.3		49.2547	-0.267828	-0.0535487	-0.151577
49.5714	20413.8	5658.32	14269.1		49.5714	-0.23844	-0.0358038	-0.12475
49.8881	20478.8	5642.6	14361.1		49.8881	-0.212585	-0.0319004	-0.104913
50.2047	20631	5662.32	14450.8		50.2047	-0.17543	-0.0252152	-0.0865147
50.5214	20747.6	5771.76	14747.7		50.5214	-0.144163	-0.00964639	-0.0444435
50.8381	20945.4	5760	14797.9		50.8381	-0.102381	-0.00726844	-0.0318499
51.1547	21065.6	5794.56	14808.4		51.1547	-0.0721797	-0.000538403	-0.0256919
51.4714	21185	5840.52	15009.1		51.4714	-0.0427077	0.00830038	0.0032809
51.7881	21356.4	5930.6	15251.6		51.7881	-0.00642158	0.021581	0.0365694
52.1047	21455.8	5898.36	15409.1		52.1047	0.0191806	0.0227475	0.0585514
52.4214	21669.4	5916.84	15580		52.4214	0.0601778	0.0291635	0.0795238
52.7381	21789.6	5998.76	15783.6		52.7381	0.0872662	0.0433415	0.103601
53.0547	21889.2	6016.4	15953.3		53.0547	0.110849	0.0488601	0.120939
53.3714	22050.4	6031.64	16065		53.3714	0.142537	0.0545133	0.131463
53.6881	22186.2	6042.84	16243.4		53.6881	0.170186	0.0584168	0.149508
54.0047	22270	6076.64	16380.5		54.0047	0.189955	0.0653487	0.161773
54.3214	22356.6	6094.04	16480.5		54.3214	0.209837	0.0698354	0.169572
54.6381	22522.6	6163.56	16723.5		54.6381	0.240599	0.0801099	0.195062
54.9547	22612.2	6207.24	16955.8		54.9547	0.260368	0.0873335	0.218937
55.2714	22676	6185.4	17011.8		55.2714	0.276324	0.08767	0.22146
55.5881	22681.2	6170.76	17115.8		55.5881	0.283896	0.0880065	0.228552
55.9047	22685.6	6154.92	17215.2		55.9047	0.29099	0.0882533	0.233373
56.2214	22636.2	6137.88	17306.3		56.2214	0.290317	0.0887468	0.237486
56.5381	22632.6	6098.24	17367		56.5381	0.295897	0.0863689	0.237941
56.8547	22552.8	6089.36	17453.5		56.8547	0.290541	0.0867502	0.239606
57.1714	22502.6	6083.36	17521.9		57.1714	0.289167	0.087154	0.239884
57.4881	22429.6	6053.76	17447		57.4881	0.2844	0.0844396	0.224161
57.8047	22335.2	6048	17516.6		57.8047	0.276493	0.0839909	0.224817
58.1214	22181.8	6046.04	17555.1		58.1214	0.260256	0.0840133	0.221864
58.4381	22073.2	6039.8	17599.8		58.4381	0.250329	0.0833852	0.218987
58.7547	21978.8	5967.24	17489.7		58.7547	0.242422	0.0759822	0.197535
59.0714	21814.6	5922.36	17486.5		59.0714	0.224671	0.0712936	0.189939
59.3881	21650	5825.4	17366.6		59.3881	0.206865	0.0604582	0.168411
59.7047	21499.2	5826.6	17376		59.7047	0.191021	0.060346	0.161445
60.0214	21367.4	5778.08	17333.5		60.0214	0.177813	0.0547152	0.150341
60.3381	21194.6	5686.28	17243.8		60.3381	0.158941	0.0438574	0.13535
60.6547	21028.2	5677.2	17108.9		60.6547	0.141022	0.0427582	0.11473
60.9714	20854	5625.92	16973.1		60.9714	0.122178	0.0368358	0.0950955
61.2881	20586.6	5563.68	16787.6		61.2881	0.090463	0.0297916	0.0696307
61.6047	20344.6	5508.96	16743.6		61.6047	0.062365	0.0232635	0.0619332
61.9214	20229.6	5520.68	16664.9		61.9214	0.0521298	0.0234654	0.0496425
62.2381	20068.2	5509.88	16652.2		62.2381	0.0356412	0.0205715	0.0433078
62.5544	19846	5417	16462.6		62.5544	0.0108241	0.00904069	0.0163288
62.8714	19671.8	5399	16483.8		62.8714	-0.00695438	0.00607947	0.0153697
63.1878	19436.8	5291.52	16368.6		63.1878	-0.0331174	-0.00767225	-0.000731892
63.5047	19215.2	5302.76	16095.7		63.5047	-0.0572614	-0.00744791	-0.0358627
63.8211	19030.2	5205.48	16050.7		63.8211	-0.0761336	-0.0192255	-0.040784
64.1381	18892.8	5145.72	15985.4		64.1381	-0.0883037	-0.0275707	-0.0470178
64.4544	18734.6	5150.48	15785.3		64.4544	-0.10311	-0.0293654	-0.0689997
64.7714	18615.8	5164.92	15648.2		64.7714	-0.112223	-0.0288046	-0.0827038
65.0878	18501.6	5210.48	15597.1		65.0878	-0.120552	-0.027481	-0.0875494
65.4044	18401.6	5144.88	15562.8		65.4044	-0.126665	-0.0381145	-0.0898208
65.7211	18267.2	5139.2	15505.2		65.7211	-0.137321	-0.0422647	-0.0951207
66.0378	18154.6	5172.36	15494.1		66.0378	-0.144752	-0.0420179	-0.0937579
66.3544	17965	5168.48	15306.5		66.3544	-0.162839	-0.047559	-0.117178
66.6711	17815	5164.92	15232.4		66.6711	-0.175149	-0.050251	-0.124649
66.9878	17644	5200.44	15229.6		66.9878	-0.190292	-0.0496453	-0.123286
67.3044	17562.2	5234	15160.8		67.3044	-0.1929	-0.0483666	-0.130958
67.6211	17476.8	5265.72	15172.9		67.6211	-0.195984	-0.0474244	-0.12952
67.9378	17424	5251.28	15162.4		67.9378	-0.194498	-0.0509015	-0.128409
68.2544	17362.2	5230.44	15120.5		68.2544	-0.194274	-0.055792	-0.130832
68.5711	17285	5235.48	15122.9		68.5711	-0.196181	-0.057138	-0.128005
68.8878	17248	5280.6	15045.4		68.8878	-0.192535	-0.0552985	-0.132952
69.2044	17234.2	5330.64	14998.3		69.2044	-0.185777	-0.0535487	-0.135425
69.5211	17227.2	5382.84	15010.1		69.5211	-0.17815	-0.0516643	-0.130756
69.8378	17210	5432.64	15059.8		69.8378	-0.172121	-0.0498696	-0.122175
70.1544	17182	5487.56	15043.4		70.1544	-0.167886	-0.0475141	-0.120813
70.4711	17170	5525.72	15090.2		70.4711	-0.161521	-0.0472898	-0.112838
70.7878	17167.2	5583.84	15096.6		70.7878	-0.15409	-0.0454951	-0.108623
71.1044	17159.8	5630.72	15081.8		71.1044	-0.147556	-0.0439247	-0.105847
71.4211	17145	5677.44	15105.4		71.4211	-0.142312	-0.0423544	-0.0992849
71.7378	17168.4	5719.32	15088.5		71.7378	-0.131909	-0.0408065	-0.0985026
72.0544	17158.4	5773.16	15063.4		72.0544	-0.126272	-0.0371947	-0.0980735
72.3711	17179	5802.96	15084.9		72.3711	-0.116486	-0.0355122	-0.0924203
72.6878	17208	5831.04	15155.4		72.6878	-0.105718	-0.034211	-0.0821233
73.0044	17244.8	5867.64	15173.4		73.0044	-0.0940804	-0.032865	-0.07912
73.3211	17274	5943.72	15203.5		73.3211	-0.0839292	-0.0273688	-0.0749558
73.6378	17338	6005.64	15323.1		73.6378	-0.0691792	-0.0235776	-0.0614032
73.9544	17343.8	6034.68	15372.2		73.9544	-0.0626735	-0.0220745	-0.0566585
74.2714	17354.6	6060.6	15428.9		74.2714	-0.0554107	-0.0206837	-0.0508034
74.5881	17393.2	6109.44	15478.2		74.5881	-0.0444183	-0.0162867	-0.045453
74.9047	17436.8	6144.8	15514.5		74.9047	-0.032837	-0.0131684	-0.0425759
75.2214	17488	6176.28	15595.8		75.2214	-0.0204705	-0.0104989	-0.0333137
75.5381	17565.4	6200.52	15689.9		75.5381	-0.00473907	-0.00922016	-0.0230925
75.8547	17663.4	6288.8	15784.9		75.8547	0.0136564	-0.000897339	-0.0137545
76.1714	17724.8	6301.52	15819		76.1714	0.0267239	-0.000358936	-0.0106755
76.4881	17758	6358.56	15882.5		76.4881	0.0356692	0.00531673	-0.00413898
76.8047	17768.2	6387.36	15986.6		76.8047	0.0412215	0.00798632	0.0073694
77.1214	17824.2	6437.48	16047.8		77.1214	0.0531112	0.0133703	0.0134517
77.4381	17813.8	6444.32	16095.7		77.4381	0.055635	0.0137742	0.0184235
77.7547	17788.6	6454.88	16153.1		77.7547	0.0560276	0.0142004	0.022512
78.0714	17827.4	6468.08	16297.8		78.0714	0.0653375	0.0146715	0.0373517
78.3881	17855.4	6547.32	16374.2		78.3881	0.0728527	0.0227924	0.0432321
78.7047	17878.6	6555.72	16401.8		78.7047	0.0795267	0.0231289	0.0438378
79.0214	17943.2	6569.88	16478.2		79.0214	0.0917809	0.0241833	0.0495415
79.3381	17934.2	6582.12	16627.7		79.3381	0.0936878	0.0253498	0.0653151
79.6547	17917.6	6618.92	16657.2		79.6547	0.0944169	0.0295673	0.0668041
79.9714	17884.2	6634.44	16676.1		79.9714	0.0929307	0.0309582	0.0673593
80.2881	17862.6	6640.68	16730.9		80.2881	0.0930709	0.0312723	0.0726844
80.6047	17835.4	6640.4	16662.2		80.6047	0.0923979	0.0305544	0.0641036
80.9214	17841.4	6646.64	16691.1		80.9214	0.0963798	0.030846	0.0680912
81.2381	17829.8	6642.12	16675.7		81.2381	0.0980343	0.0304198	0.0667536
81.5547	17816.8	6634.56	16708.2		81.5547	0.0994924	0.0307339	0.0701859
81.8714	17801.2	6609.92	16723		81.8714	0.100558	0.0291411	0.0704383
82.1881	17786.4	6585	16773.5		82.1881	0.101708	0.0277053	0.0736182
82.5047	17778.2	6560.24	16802.3		82.5047	0.103727	0.0261126	0.0742239
82.8214	17767.4	6589.76	16805.5		82.8214	0.105521	0.0301282	0.0723311
83.1381	17739.8	6557.6	16774.6		83.1381	0.104933	0.0265388	0.0676622
83.4547	17684.2	6545.48	16772.3		83.4547	0.100446	0.025305	0.0672331
83.7714	17609	6548.4	16730		83.7714	0.0932672	0.0260228	0.0632456
84.0881	17502.2	6550.08	16703.1		84.0881	0.0816859	0.0264042	0.0602675
84.4047	17453	6533.4	16702.6		84.4047	0.0783209	0.0245422	0.0610246
84.7214	17386.6	6439.2	16680.4		84.7214	0.0726844	0.0143799	0.0589299
85.0381	17338.2	6442.56	16626		85.0381	0.0696559	0.0148285	0.0530243
85.3547	17268	6440.36	16568.3		85.3547	0.063683	0.0143574	0.0452259
85.6714	17165.2	6433.4	16542.3		85.6714	0.0532515	0.0133928	0.0437369
85.9881	17010.2	6437.4	16507.8		85.9881	0.0354729	0.0135274	0.039295
86.3047	16860	6432.12	16421.2		86.3047	0.0184235	0.0125179	0.0282157
86.6214	16748.8	6369.96	16366.8		86.6214	0.00684221	0.00533917	0.0206192
86.9381	16651.8	6381.84	16327.9		86.9381	-0.00263593	0.00587757	0.0167073
87.2547	16606.8	6393.32	16325.4		87.2547	-0.00459886	0.0059	0.0150669
87.5714	16543.4	6377.24	16255.1		87.5714	-0.00905751	0.00293878	0.00648608
87.8881	16504.4	6392.24	16224.4		87.8881	-0.00989877	0.00356692	0.00418945
88.2047	16449.4	6396.2	16204.5		88.2047	-0.0128712	0.00266958	0.00312947
88.5214	16402.6	6366.32	16206.6		88.5214	-0.01475	-0.00134601	0.00444183
88.8381	16337.4	6382.28	16143		88.8381	-0.0191526	-0.00103194	-0.00146378
89.1547	16276	6401.96	16098.1		89.1547	-0.0228821	-0.000246768	-0.0066375
89.4714	16168.2	6355.4	16055.4		89.4714	-0.0331455	-0.00742548	-0.0130731
89.7881	16086.4	6349.76	16060.4		89.7881	-0.0396792	-0.00973613	-0.0150669
90.1047	16044.8	6348.72	16051.9		90.1047	-0.0404924	-0.0118224	-0.0187011
90.4214	15975.6	6371.84	16072.8		90.4214	-0.0449791	-0.0109027	-0.0196854
90.7381	15927.2	6397.44	16098.8		90.7381	-0.0464373	-0.0101399	-0.0188273
91.0547	15877.2	6387.32	16053.8		91.0547	-0.0478955	-0.0128992	-0.0264995
91.3714	15846.2	6407.36	16056.9		91.3714	-0.0467177	-0.0124506	-0.0263229
91.6881	15718	6389.24	15996.8		91.6881	-0.0591402	-0.016511	-0.0327837
92.0047	15661.4	6378.08	15962.4		92.0047	-0.0614958	-0.0190236	-0.0351561
92.3214	15611	6393.68	15900.4		92.3214	-0.0630381	-0.0193377	-0.040784
92.6381	15561.8	6424.68	15831.1		92.6381	-0.064328	-0.0184627	-0.0468663
92.9547	15480.8	6457.4	15814.8		92.9547	-0.0698803	-0.017543	-0.0472197
93.2714	15476.6	6467.24	15829.7		93.2714	-0.0645523	-0.0189563	-0.0453521
93.5881	15469.4	6487.52	15841.8		93.5881	-0.0595328	-0.0195396	-0.0445445
93.9047	15465.4	6518.84	15881.4		93.9047	-0.0540647	-0.0186198	-0.0406579
94.2214	15458.4	6527.64	15881.6		94.2214	-0.0489891	-0.0199882	-0.0417936
94.5381	15404	6583.28	15894.5		94.5381	-0.0505875	-0.0168924	-0.0405821
94.8547	15396.6	6619.8	15898		94.8547	-0.0455399	-0.0157483	-0.039926
95.1714	15387.2	6659.76	15907.3		95.1714	-0.0407728	-0.0148958	-0.0379827
95.4881	15365.2	6677.36	15900.9		95.4881	-0.0377163	-0.0159053	-0.0380836
95.8047	15334.4	6710.4	15895.7		95.8047	-0.0359496	-0.0147837	-0.0393707

## Sheet: S2 Fig
S2 Fig
Fig.S2A	Liver	Fig.S2B	Liver	Fig.S2C	Liver		Fig.S2D	SCN	Fig.S2E	SCN	Fig.S2F	SCN
h	Per2L	h	Per2L	h	Per2L		h	Per2L	h	Per2L	h	Per2L
0.014444	25533	0	185578	0	287614		0	146663	0	65190	0	20547
0.331111	23659	0.316711	185641	0.316633	301285		0.316677	145502	0.316655	66067	0.316633	20456
0.647777	24475	0.633377	185806	0.6333	317866		0.633344	144574	0.633322	66928	0.6333	20396
0.964444	25936	0.950044	186228	0.949966	338254		0.950011	143922	0.949988	67870	0.949966	20372
1.28111	27828	1.26671	186850	1.26663	361343		1.26668	143431	1.26666	68793	1.26663	20370
1.59778	31465	1.58338	187697	1.5833	387512		1.58334	143010	1.58332	69721	1.5833	20387
1.91444	40470	1.90004	188688	1.89997	415974		1.90001	142670	1.89999	70501	1.89997	20405
2.23111	43730	2.21671	189007	2.21663	448098		2.2164	142395	2.21666	71236	2.21663	20485
2.54778	47277	2.53338	191690	2.5333	483293		2.53307	142298	2.53332	71832	2.5333	20597
2.86444	51103	2.85004	194446	2.84997	520891		2.85084	142352	2.84999	72387	2.84997	20726
3.18111	55105	3.16671	197192	3.16663	561974		3.1664	142562	3.16666	72831	3.16663	20883
3.49778	59291	3.48338	200072	3.4833	605550		3.48307	142881	3.48332	73257	3.4833	21066
3.81444	61284	3.80004	203096	3.79997	651493		3.79973	143548	3.79999	73525	3.79997	21293
4.13111	65093	4.43338	209302	4.11663	697473		4.1164	143676	4.11665	73719	4.11663	21534
4.44778	68874	4.75004	212550	4.43302	745214		4.43307	144697	4.43332	73882	4.4333	21842
4.76444	72602	5.06671	215958	4.74969	792118		4.74973	145864	4.74999	74018	4.74997	22143
5.08111	76202	5.38338	219294	5.06636	839292		5.0664	147239	5.06666	73789	5.06663	22480
5.39778	79621	5.70004	222650	5.38302	885756		5.38307	148808	5.38332	73494	5.3833	22826
5.71444	82767	6.01671	226142	5.69969	929681		5.69973	150622	5.69999	73174	5.69997	23169
6.03111	85984	6.33338	227274	6.01636	977433		6.33307	154525	6.01666	72813	6.01663	23592
6.34778	88964	6.65004	229208	6.33302	1023363		6.64973	156624	6.33332	72338	6.3333	23976
6.66444	91786	6.9681	231145	6.64969	1070263		6.9664	158713	6.64999	71809	6.64997	24353
6.98111	94257	7.28338	233088	6.96635	1115869		7.28307	160862	6.96665	71233	6.96663	24738
7.2975	96478	7.60004	234959	7.28302	1159520		7.59973	163005	7.28332	70602	7.2833	25137
7.61417	98267	7.91671	236590	7.59969	1201009		7.9164	165024	7.59999	69985	7.59997	25555
7.93083	99786	8.23338	238207	7.91636	1239427		8.23307	165933	7.91666	69298	7.91663	25952
8.2475	100971	8.55004	239861	8.23302	1275247		8.54973	166905	8.23332	68606	8.2333	26362
8.56417	101888	8.86671	241353	8.54969	1307529		8.8664	168839	8.54971	67855	8.54997	26712
8.88083	102655	9.18338	242537	8.86635	1337739		9.18307	170579	8.86638	67090	8.86663	27058
9.1975	103231	9.50004	243592	9.1833	1364131		9.49973	172285	9.18304	66484	9.1833	27378
9.51417	103679	9.81671	244476	9.49969	1388232		9.8164	173903	9.49971	65920	9.49997	27678
9.83083	104095	10.1334	245090	9.81663	1411557		10.1331	175366	9.81638	65359	9.81663	27969
10.1475	104342	10.45	245612	10.1333	1428115		10.45	178123	10.133	64765	10.1333	28179
10.4642	104470	10.7667	246031	10.45	1441554		10.7664	179295	10.4497	64056	10.45	28383
10.7808	104276	11.0834	246378	10.7666	1449220		11.0831	180293	10.7664	63300	10.7666	28579
11.0975	103965	11.4	246720	11.0833	1455849		11.3997	181211	11.0833	62535	11.0833	28749
11.4142	103558	11.7167	247002	11.4	1447887		11.7164	181908	11.4	61824	11.4	28879
11.7311	103001	12.0334	247241	11.7166	1437731		12.0331	182443	11.7164	61108	11.7166	28963
12.0475	102366	12.3498	247342	12.0333	1423278		12.3497	182444	12.0333	60431	12.0333	29018
12.3644	101477	12.6664	247406	12.35	1407471		12.6664	182627	12.35	59689	12.35	29021
12.6808	100490	12.9831	247384	12.6666	1389566		12.9833	182671	12.6667	58996	12.6666	28958
12.9975	99239	13.2998	247354	12.9833	1349169		13.2997	182565	12.9833	58285	12.983	28884
13.3142	97829	13.6164	247292	13.3	1327682		13.6167	182137	13.3	57651	13.2997	28767
13.6308	96313	13.9331	247097	13.6166	1302525		13.9331	181677	13.6167	57001	13.6164	28639
13.9475	94575	14.2498	246743	13.9333	1276000		14.25	181053	13.9333	56363	13.933	28484
14.2642	92722	14.5664	246312	14.25	1248740		14.5667	180340	14.25	55784	14.2497	28277
14.5808	90693	14.8831	245787	14.5666	1218603		14.8833	179511	14.5667	55404	14.5664	28026
14.8978	88591	15.1998	244917	14.8833	1205469		15.2	178589	14.8833	55109	14.883	27760
15.2142	86329	15.5164	243940	15.2	1181719		15.5167	177509	15.2	54871	15.1997	27476
15.5311	83920	15.8331	242811	15.5166	1155719		15.8333	176309	15.5167	54632	15.5164	27153
15.8478	81349	16.1498	241576	15.8333	1126898		16.15	175026	15.8333	54399	15.833	26827
16.1644	78728	16.4664	240160	16.15	1096911		16.4667	173660	16.15	54215	16.1497	26487
16.4811	76158	16.7831	238651	16.4666	1066440		16.7833	172029	16.4667	54109	16.4664	26136
16.7978	73519	17.0998	236941	16.7833	1036657		17.1	170370	16.7833	54025	16.783	25814
17.1144	70929	17.4164	235108	17.1	1006307		17.4167	168639	17.1	53972	17.0997	25453
17.4311	68369	17.7331	233196	17.4166	973271		17.7333	166969	17.4167	53933	17.4164	25109
17.7478	65710	18.0498	231126	17.7333	941005		18.05	165158	17.7333	53921	17.733	24730
18.0644	63160	18.3664	228995	18.05	909265		18.3667	163363	18.05	53966	18.0497	24322
18.3811	60680	18.6834	226772	18.3666	876879		18.6833	161427	18.3667	54030	18.3664	23961
18.6978	58299	19	224502	18.6833	846086		19	159510	18.6833	54120	18.683	23643
19.0144	56044	19.3167	222314	19	813887		19.3167	157618	19	54327	18.9997	23274
19.3311	53971	19.6334	220114	19.3166	783798		19.6333	155786	19.3336	54558	19.3164	22918
19.6478	52069	19.95	217838	19.6333	755916		19.95	153838	19.6411	54835	19.633	22577
19.9644	50381	20.2667	215495	19.95	731561		20.2667	151972	19.95	55213	19.9497	22223
20.2811	48822	20.5834	213263	20.2666	709612		20.5833	150117	20.2667	55650	20.2664	21889
20.5978	47465	20.9	210977	20.5833	689415		20.9	148347	20.5833	56116	20.583	21577
20.9144	46275	21.2167	208844	20.9	668748		21.2167	146723	20.9	56617	20.8997	21267
21.2311	45301	21.5334	206742	21.2166	650313		21.5333	144889	21.2167	57155	21.2164	20995
21.5478	44465	21.85	204667	21.5333	634565		21.85	143125	21.5333	57681	21.5333	20690
21.8644	43842	22.1667	202681	21.85	621433		22.1667	141444	21.85	58202	21.8497	20427
22.1811	43439	22.4834	200757	22.1666	609492		22.4833	139842	22.1664	58686	22.1666	20196
22.4978	43244	22.8	198995	22.4833	599663		22.8	138379	22.483	59196	22.483	19970
22.8144	43217	23.1167	197304	22.8	591820		23.1167	136925	22.7997	59732	22.8	19740
23.1311	43432	23.4334	195804	23.1166	587870		23.4333	135417	23.1164	59989	23.1166	19577
23.4478	43823	23.75	194418	23.4333	584833		23.75	133951	23.433	60422	23.4333	19420
23.7644	44438	24.0667	193222	23.75	582723		24.0667	132686	23.7497	60828	23.75	19286
24.0811	45486	24.3834	192209	24.0666	581903		24.3833	131354	24.0667	61102	24.0666	19167
24.3978	45748	24.7	191266	24.3833	581941		24.7	130012	24.383	61321	24.3833	19054
24.7144	47822	25.0167	190474	24.7	583482		25.0167	128892	24.7	61508	24.7	18961
25.0311	49944	25.3334	189806	25.0166	585807		25.3333	127777	25.0167	61687	25.0166	18904
25.3478	52178	25.65	189237	25.3333	589250		25.65	126948	25.3333	61744	25.3333	18853
25.6644	54534	25.9667	188746	25.65	592781		25.9667	126165	25.65	61800	25.65	18855
25.9811	57086	26.2834	188522	25.9666	596614		26.2833	125465	25.9664	61840	25.9666	18899
26.6144	62320	26.6	188477	26.2833	600868		26.5997	124826	26.2833	61842	26.2833	18968
26.9311	65057	26.9167	188456	26.6	606774		26.9164	124289	26.6	61777	26.6	19039
27.2478	67901	27.2334	188546	26.9166	622434		27.2331	123855	26.9167	61738	26.9166	19123
27.5644	70853	27.55	188856	27.2333	639518		27.5497	123588	27.2333	61668	27.2333	19234
27.8811	73839	27.8667	189376	27.55	657898		27.8664	123385	27.55	61571	27.55	19379
28.1978	76632	28.1834	190016	27.8666	676394		28.1831	123252	27.8667	61470	27.8666	19527
28.5144	77811	28.5	190810	28.1833	697252		28.4997	123201	28.1833	61331	28.1833	19678
28.8311	79919	28.8167	191665	28.5	720416		28.8164	123478	28.5	61171	28.5	19879
29.1478	82159	29.1334	192734	28.8166	744834		29.1331	123839	28.8167	60939	28.8166	20093
29.4644	84552	29.45	193912	29.1333	770970		29.4497	124262	29.1333	60722	29.1333	20344
29.7811	87010	29.7667	195250	29.45	798385		29.7664	124867	29.45	60499	29.45	20453
30.0978	89442	30.0834	196844	29.7666	827160		30.0831	125500	29.7667	60205	29.7666	20901
30.4144	91814	30.4	198469	30.0833	857274		30.3997	126234	30.0833	59907	30.0833	21331
30.7311	94372	30.7167	200232	30.4	889622		30.7164	127141	30.4	59599	30.4	21771
31.0478	96821	31.0334	202086	30.7166	921510		31.0331	128278	30.7167	59263	30.7166	22272
31.3644	99189	31.35	203988	31.0333	944793		31.3497	129436	31.0333	58818	31.0333	22803
31.6808	101388	31.6667	205920	31.35	966652		31.6664	130729	31.35	58376	31.6672	23772
31.9975	103530	31.9834	207659	31.6666	987215		31.9831	132133	31.6667	57852	31.9833	24236
32.3142	105655	32.3	209481	31.9833	1006832		32.2997	133635	31.9833	57345	32.3	24696
32.6308	107654	32.6167	211368	32.3	1024088		32.6164	135233	32.3	56872	32.6166	25128
32.9475	109457	32.9334	213269	32.6166	1038188		32.9331	136676	32.6167	56401	32.9333	25565
33.2642	111085	33.25	215148	32.9333	1050253		33.2497	138142	32.9333	55973	33.25	25964
33.5808	112456	33.5667	217062	33.25	1061482		33.5664	139721	33.25	55541	33.5666	26069
33.8975	113650	33.8834	218968	33.5666	1071735		33.8831	141178	33.5667	54952	33.8833	26287
34.2142	114689	34.2	220625	33.8833	1080636		34.1997	142609	33.8833	54423	34.2	26480
34.5308	115588	34.5167	222152	34.2	1088647		34.5164	143958	34.2	53896	34.5166	26663
34.8475	116301	34.8334	223530	34.5166	1094274		34.8331	145159	34.5167	53374	34.8333	26788
35.1642	116900	35.15	224945	34.8333	1099740		35.1497	146188	34.8333	52871	35.15	26876
35.4808	117273	35.4667	226274	35.15	1102960		35.4664	147182	35.15	52455	35.4666	26962
35.7975	117474	35.7834	227427	35.4666	1106181		35.7831	148010	35.4667	51992	35.7833	27046
36.1142	117324	36.1	228567	35.7833	1109402		36.0997	148722	35.7833	51604	36.1	27125
36.4308	116937	36.4167	229545	36.1	1112622		36.4164	149300	36.1	51112	36.4166	27193
36.7478	116314	36.7334	230302	36.4166	1115843		36.7331	149766	36.4167	50604	36.7333	27222
37.0642	115434	37.05	230985	36.7333	1119064		37.0497	150187	36.7333	50110	37.05	27202
37.3808	114521	37.3667	231471	37.05	1122232		37.3664	150526	37.05	49654	37.3666	27166
37.6978	113339	37.6834	231814	37.3666	1123311		37.6833	150690	37.3667	49205	37.683	27075
38.0144	112085	38	231961	37.6833	1115638		37.9997	150705	37.6833	48880	37.9997	26948
38.3311	110606	38.3164	232035	38	1106159		38.3167	150661	38	48530	38.3164	26806
38.6478	108826	38.6331	232019	38.3166	1093274		38.6333	150561	38.3167	48184	38.633	26655
38.9644	106817	38.9498	231859	38.6333	1079835		38.95	150337	38.6333	47841	38.9497	26478
39.2811	104688	39.2664	231472	38.95	1064947		39.2667	150022	38.95	47497	39.2664	26283
39.5978	102386	39.5831	230925	39.2666	1050307		39.5833	149680	39.2667	47167	39.583	26082
39.9144	100046	39.8998	230335	39.5833	1032659		39.9	149275	39.5833	46866	39.8997	25868
40.2311	97610	40.2164	229660	39.9	1013636		40.2167	148863	39.9	46578	40.2164	25605
40.5478	95042	40.5331	228894	40.2166	992778		40.5333	148256	40.2167	46399	40.533	25325
40.8644	92420	40.8498	227917	40.5333	969510		40.85	147505	40.5333	46303	40.8497	25002
41.1811	89831	41.1664	226795	40.85	943862		41.1667	146760	40.85	46197	41.1664	24692
41.4978	87042	41.4831	225464	41.1666	917913		41.4833	145980	41.1667	44722	41.483	24387
41.8144	84402	41.7998	223995	41.4833	892058		41.8	145043	41.4833	43252	41.7997	24095
42.1311	81645	42.1164	222501	41.8	873078		42.1167	143996	41.8	41830	42.1164	23789
42.4478	78986	42.4331	220861	42.1166	855066		42.4333	142989	42.1167	40448	42.433	23458
42.7644	76499	42.7498	219231	42.4333	838546		42.75	141943	42.75	36356	42.7497	23134
43.0811	74161	43.0664	217588	42.75	822049		43.0667	140918	43.0667	35032	43.0664	22806
43.3978	71842	43.3831	215792	43.0666	804182		43.3833	139830	43.3833	33752	43.383	22471
43.7144	69686	43.6998	213890	43.3833	785648		43.7	138645	43.7	32536	43.6997	22132
44.0311	67629	44.0167	211831	43.7	768544		44.0175	137380	44.0167	31371	44.0164	21761
44.3478	65749	44.3331	209844	44.0166	751660		44.3333	136123	44.3333	31509	44.333	21425
44.6644	64009	44.6498	207951	44.3333	735644		44.65	134941	44.65	31638	44.6497	21089
44.9811	62437	44.9667	206267	44.65	721029		44.9667	133829	44.9667	31810	44.9664	20778
45.2978	61059	45.2831	204729	44.9666	708035		45.2833	132683	45.2833	32008	45.283	20448
45.6144	59915	45.5998	203403	45.2833	695052		45.6	131462	45.6	32224	45.5997	20108
45.9311	58891	45.9164	202217	45.6	683110		45.9167	130331	45.9167	32503	45.9166	19784
46.2478	58054	46.2334	201099	45.9164	672074		46.2333	129292	46.2333	32626	46.233	19512
46.5644	57347	46.55	200242	46.233	661781		46.55	128212	46.5497	32920	46.55	19256
46.8811	56767	46.8667	199460	46.5497	652652		46.8667	127037	46.8664	33214	46.8664	18986
47.1978	56267	47.1834	198840	46.8664	643590		47.1833	125872	47.183	33504	47.1833	18745
47.5144	55913	47.5	198452	47.183	636318		47.5	124788	47.4997	33784	47.5	18529
47.8311	55777	47.8167	198331	47.4997	631429		47.8167	123706	47.8164	34008	47.8166	18323
48.1478	55821	48.1334	198406	47.8164	628422		48.1333	122687	48.1333	34346	48.1333	18165
48.4644	56074	48.45	198493	48.133	627851		48.45	121586	48.4497	34494	48.45	18025
48.7811	56534	48.7667	198579	48.4497	629468		48.7667	120591	48.7667	34634	48.7666	17911
49.0978	57206	49.0834	198665	48.7664	633653		49.0833	119586	49.0833	34746	49.0833	17840
49.4144	58020	49.4	198750	49.0833	639900		49.4	118594	49.3997	34829	49.4	17802
49.7311	59004	49.7167	198824	49.3997	646526		49.7167	117624	49.7167	34856	49.7166	17780
50.0478	60110	50.0334	198898	49.7166	654856		50.0333	116710	50.0333	34863	50.0333	17770
50.3644	61430	50.35	198972	50.033	665319		50.35	115886	50.35	34883	50.35	17825
50.6811	63035	50.6667	198995	50.35	678379		50.6667	115093	50.6667	34864	50.6666	17912
50.9978	64847	50.9834	198997	50.6664	695161		50.9833	114471	50.9833	34788	50.9833	18030
51.3144	66847	51.3	198986	50.9833	715360		51.2997	113914	51.6167	34596	51.3	18176
51.6311	68992	51.6167	199012	51.3	736723		51.6167	113374	51.9333	34473	51.6166	18328
51.9478	71194	51.9334	199090	51.6166	758483		51.9331	112949	52.25	34259	51.9333	18511
52.2644	73549	52.25	199284	51.9333	781706		52.2497	112593	52.5667	34034	52.25	18710
52.5811	76009	52.5667	199726	52.25	792527		52.5664	112322	52.8833	33802	52.5666	18913
52.8978	78580	52.8834	200228	52.5666	817411		52.8831	112064	53.2	33559	52.8833	19153
53.2144	81303	53.2	200766	52.8833	841224		53.1997	111934	53.5167	33388	53.2	19396
53.5311	84097	53.5167	201523	53.2	865445		53.5164	111844	53.8333	33057	53.5166	19699
53.8478	86908	53.8334	202382	53.5166	891718		53.8331	111937	54.15	32727	53.8333	20032
54.1644	89794	54.15	203253	53.8333	917740		54.1497	112123	54.4667	32384	54.15	20359
54.4811	92670	54.4667	204147	54.7833	965275		54.4664	112402	54.7833	32020	54.4666	20678
54.7978	95473	54.7834	205221	55.1	984905		54.7831	112800	55.1	31708	54.7833	21007
55.1144	98250	55.1	206309	55.4166	1001893		55.0997	113290	55.4167	31380	55.1	21325
55.4311	100988	55.4167	207473	55.7333	1018824		55.4164	113879	55.7333	31049	55.4166	21661
55.7478	103743	55.7334	208644	56.05	1035659		55.7331	114497	56.05	30724	55.7333	22000
56.0644	106512	56.05	209779	56.3666	1051771		56.0497	115244	56.3667	30428	56.05	22311
56.3808	109138	56.3667	210824	56.6833	1058537		56.3664	116087	56.6833	30138	56.3666	22605
56.6975	111667	56.6834	211650	57	1072637		56.6831	116984	57	29852	56.6833	22955
57.0142	113965	57	212419	57.3166	1086761		56.9997	117921	57.3167	29549	57	23139
57.3308	116103	57.3167	213158	57.6333	1099369		57.3164	118954	57.6333	29280	57.3166	23501
57.6475	118079	57.6334	213679	57.95	1109996		57.6331	120005	57.95	29058	57.6333	23799
57.9642	119878	57.95	214110	58.2666	1119150		57.9497	120984	58.2667	28836	57.95	24083
58.2808	121480	58.2667	214544	58.5833	1126953		58.2664	121917	58.5833	28597	58.2666	24247
58.5975	122878	58.5834	214955	58.9	1134757		58.5831	122780	58.9	28390	58.5833	24502
58.9142	124064	58.9	215187	59.2166	1141360		58.8997	123552	59.2167	28185	58.9	24960
59.2308	125069	59.2167	215404	59.5333	1146983		59.2164	124348	59.5333	27990	59.2166	25066
59.5475	125926	59.5334	215524	59.85	1151177		59.5331	125053	59.85	27811	59.5333	25245
59.8642	126573	59.85	215597	60.1666	1153723		59.8497	125764	60.1667	27638	59.85	25551
60.1808	126936	60.1667	215596	60.4833	1154059		60.1664	126349	60.4833	27512	60.1666	25630
60.4975	127092	60.4834	215527	60.8	1152522		60.4831	126836	60.8	27390	60.4833	25546
60.8142	126926	60.8	215425	61.1166	1148756		60.7997	127277	61.1167	27270	60.8	25321
61.1311	126632	61.1167	215257	61.4333	1143315		61.1164	127679	61.4333	27178	61.1166	25153
61.4475	125999	61.4334	215055	61.75	1136534		61.4331	127942	61.75	27106	61.4333	24955
61.7642	125139	61.75	214836	62.0666	1128250		61.7497	128178	62.0667	27039	62.0664	24408
62.0808	123993	62.0667	214608	62.3833	1118860		62.0664	128393	62.3833	26972	62.383	24131
62.3975	122648	62.3834	214346	62.7	1108466		62.3831	128555	62.7	26941	62.6997	24006
62.7144	121090	62.7	214016	63.0166	1096925		62.7	128705	63.0167	26959	63.0164	23686
63.0308	119317	63.0167	213686	63.3333	1084285		63.0164	128848	63.3333	26979	63.333	23369
63.3478	117381	63.3331	213349	63.65	1070327		63.3331	128863	63.65	27012	63.6497	23061
63.6644	115190	63.6498	212974	63.9666	1054810		63.6497	128846	63.9667	27078	63.9664	22898
63.9808	112721	63.9664	212561	64.2833	1038267		63.9667	128789	64.2833	27160	64.283	22595
64.2978	110064	64.2831	212045	64.6	1020961		64.2831	128717	64.6	27245	64.5997	22320
64.6144	107286	64.5998	211570	64.9166	1003003		64.6	128641	64.9167	27367	64.9164	22044
64.9308	104441	64.9164	211077	65.2333	984337		64.9167	128510	65.2333	27497	65.233	21768
65.2478	101479	65.2331	210602	65.55	965036		65.2333	128349	65.55	27637	65.5497	21562
65.5644	98499	65.5498	210068	65.8666	944640		65.55	128164	65.8667	27780	65.8664	21365
65.8811	95487	65.8664	209471	66.1833	924078		65.8667	127839	66.1833	27963	66.183	21106
66.1978	92536	66.1831	208858	66.5	902718		66.1833	127473	66.5	28148	66.4997	20783
66.5144	89636	66.4998	208018	66.8166	880840		66.5	127081	66.8167	28362	66.8164	20447
66.8311	86668	66.8164	207203	67.1333	858846		66.8167	126686	67.1333	28599	67.133	20162
67.1478	83730	67.1331	206350	67.45	835879		67.1333	126159	67.45	28837	67.4497	19873
67.4644	80747	67.4498	205339	67.7666	812749		67.45	125647	67.7667	29087	67.7664	19571
67.7811	77888	67.7664	204308	68.0833	789758		67.7667	125111	68.0833	29314	68.083	19326
68.0978	75146	68.0831	203320	68.4	766820		68.0833	124534	68.4	29547	68.3997	19021
68.4144	72560	68.4	202427	68.7166	744113		68.4	123866	68.7167	29797	68.7164	18696
68.7311	70087	68.7164	201350	69.0333	721877		68.7167	123095	69.0333	30033	69.033	18354
69.0478	67753	69.0334	200291	69.35	700634		69.0333	122365	69.35	30306	69.3497	18019
69.3644	65580	69.3498	199264	69.6666	680134		69.35	121534	69.6667	30583	69.6664	17667
69.6811	63468	69.6667	198307	69.9833	661112		69.6667	120669	69.9833	30860	69.983	17310
69.9978	61583	69.9831	197744	70.3	643085		69.9833	119932	70.3	31100	70.2997	17010
70.3144	59911	70.3	196773	70.6166	626963		70.3	119068	70.6167	31338	70.6166	16747
70.6311	58388	70.6164	188653	70.9333	612363		70.6167	118236	70.9333	31545	70.933	16499
70.9478	57145	70.9334	180294	71.25	599026		70.9333	117376	71.25	31707	71.25	16218
71.2644	56088	71.25	178458	71.5666	587760		71.25	116604	71.5664	31865	71.5664	15949
71.5811	55238	71.5667	169516	71.8833	577975		71.5667	115664	71.883	32003	71.8833	15694
71.8978	54521	72.5167	156996	72.2	569930		71.8833	114709	72.1997	32135	72.2	15448
72.2144	53977	72.8334	147331	72.5166	563493		72.2	113760	72.5164	32248	72.5166	15259
72.5311	53638	73.15	142137	72.8333	559464		72.5167	112913	72.8333	32339	72.8333	15104
72.8478	53501	73.4667	121071	73.15	557468		72.8333	112158	73.1497	32408	73.15	14959
73.1644	53518	73.7834	110497	73.4666	557592		73.15	111378	73.4667	32432	73.4666	14826
73.4811	53773	74.1	99555	73.7833	559971		73.4667	110720	73.783	32416	73.7833	14714
73.7978	54295	74.4167	97816	74.1	564111		73.7833	110059	74.1	32396	74.1	14606
74.1144	54976	74.7334	97441	74.4166	570324		74.1	109389	74.4167	32370	74.4166	14510
74.4311	55790	75.05	97189	74.7333	577985		74.4167	109082	74.7333	32325	74.7333	14454
74.7478	56782	75.3667	96309	75.05	587108		74.7333	104178	75.05	32275	75.05	14408
75.0644	57910	75.6834	95688	75.3666	597781		75.05	99308	75.3667	32208	75.3666	14411
75.3811	59159	76	94692	75.6833	610197		75.3667	94472	75.6833	32114	75.6833	14414
75.6978	60612	76.3167	94081	76	624214		75.6833	89823	76	32018	76	14423
76.0144	62221	76.6334	93034	76.3166	640163		76	85240	76.3167	31856	76.3166	14579
76.3311	64086	77.2667	91174	76.6333	657808		76.6336	76164	76.6333	31690	76.6333	14591
76.6478	66041	77.5834	90313	76.95	676499		76.95	71655	76.95	31519	76.95	15289
76.9644	68089	77.9	89545	77.2666	695405		77.2664	67187	77.2667	31336	77.2666	16001
77.2811	70192	78.2167	89013	77.5833	714382		77.5831	62778	77.5833	31138	77.5833	16776
77.5978	72401	78.5334	88481	77.9	735029		77.8997	58450	77.9	30938	77.9	17551
77.9144	74633	78.85	88003	78.2166	756711		78.2164	54186	78.2175	30712	78.2166	18365
78.2311	76708	79.1667	88027	78.5333	779585		78.5331	54299	78.5333	30492	78.5339	20016
78.5478	78770	79.4834	87854	78.85	803465		78.8497	54443	78.85	30269	78.85	20834
78.8644	80934	79.8	87832	79.1666	814689		79.1664	54657	79.1667	30027	79.1666	21644
79.1811	83109	80.1167	87910	79.4833	846498		79.4831	54886	79.4833	29788	79.4833	22506
79.4978	85368	80.4334	88153	79.8	879306		79.7997	55125	79.8	29557	79.8	23371
79.8144	87536	80.75	88408	80.1166	912491		80.1164	55373	80.1167	29328	80.1166	24095
80.1311	89955	81.0667	88671	80.4333	944463		80.4331	55645	80.4333	29127	80.4333	24223
80.4478	92164	81.3834	88947	80.75	976071		80.7497	55965	80.75	28909	80.75	24456
80.7644	94320	81.7	89238	81.3833	1038965		81.0664	56300	81.0667	28685	81.0666	24698
81.0811	96400	82.0167	89572	81.7002	1070032		81.3831	56626	81.3833	28459	81.3844	24883
81.3975	98554	82.3334	89921	82.0166	1098915		81.6997	56906	81.7	28241	81.7	25067
81.7142	100451	82.65	90279	82.3333	1125625		82.0164	57172	82.0167	28024	82.0166	25237
82.0322	102265	82.9667	90640	82.65	1150485		82.3331	57399	82.3333	27822	82.3333	25389
82.3475	104103	83.2834	90992	82.9666	1172734		82.6497	57606	82.65	27620	82.65	25559
82.6642	105832	83.6	91328	83.2833	1176948		82.9664	57787	82.9667	27437	82.9666	25728
82.9808	107290	83.9167	91721	83.6	1185809		83.2831	57908	83.2833	27243	83.2833	25891
83.2975	108601	84.2334	92058	83.9166	1196319		83.5997	58003	83.6	27054	83.6	26006
83.6142	109707	84.55	92424	84.2333	1202293		83.9164	58082	83.9167	26865	83.9166	26117
83.9308	110702	84.8667	92784	84.55	1210494		84.2331	58152	84.2333	26676	84.2333	26210
84.2475	111287	85.1834	93231	84.8669	1216895		84.5497	58196	84.55	26513	84.55	26264
84.5642	111815	85.5	93700	85.1833	1220683		84.8664	58182	84.8667	26359	84.8666	26315
84.8808	112194	85.8167	94160	85.5	1226842		85.1831	58094	85.1833	26213	85.1833	26325
85.1975	112187	86.1334	94640	85.1833	1220683		85.4997	57974	85.5	26080	85.5	26328
85.5142	111800	86.45	95205	85.5	1226842		85.8164	57827	85.8167	25954	85.8166	26330
85.8308	111278	86.7667	95772	86.1333	1228720		86.1331	57633	86.1333	25855	86.1333	26292
86.1475	110563	87.0834	96341	86.45	1227233		86.4497	57430	86.45	25767	86.45	26233
86.4644	109762	87.4	96965	86.7666	1223777		86.7664	57198	86.7675	25678	86.7664	26154
86.7808	108813	87.7167	97648	87.083	1218150		87.0831	56958	87.0833	25609	87.083	26045
87.0989	107669	88.0334	98280	87.4	1212248		87.3997	56701	87.4	25581	87.3997	25923
87.4142	106526	88.3498	98925	87.7166	1202776		87.7164	56434	87.7167	25562	87.7164	25797
87.7311	105217	88.6664	99517	88.033	1194592		88.0331	56153	88.0333	25562	88.033	25654
88.0478	103680	88.9831	100129	88.3497	1181931		88.3497	55827	88.35	25569	88.3497	25497
88.3642	101847	89.2998	100689	88.6664	1167222		88.6667	55497	88.6667	25586	88.6664	25288
88.6808	99927	89.6164	101212	88.983	1149941		88.9831	55168	88.9833	25625	88.983	25072
88.9978	97837	89.9331	101730	89.2997	1125019		89.3	54862	89.3	25687	89.2997	24827
89.3144	95817	90.2498	102185	89.6164	1097512		89.6164	54587	89.6167	25762	89.6164	24583
89.6311	93861	90.5664	102539	89.9333	1067810		89.9331	54330	89.9333	25840	89.933	24329
89.9475	91848	90.8831	102883	90.2497	1036447		90.25	54120	90.25	25933	90.2497	24087
90.2644	89834	91.1998	103173	90.5664	1004097		90.5667	53900	90.5667	26029	90.5664	23843
90.5811	87693	91.5164	103366	90.883	971588		90.8831	53631	90.8833	26143	90.883	23595
90.8978	85552	91.8331	103461	91.1997	940714		91.2	53363	91.2	26255	91.1997	23349
91.2144	83451	92.1498	103530	91.5166	909231		91.5167	53107	91.5167	26378	91.5164	23110
91.5311	81079	92.4664	103582	91.833	879340		91.8333	52834	91.8333	26510	91.833	22837
91.8478	78775	92.7831	103615	92.15	848533		92.15	52577	92.15	26645	92.1497	22576
92.1644	76573	93.1	103623	92.4664	817627		92.4667	52350	92.4667	26779	92.4664	22304
92.4811	74518	93.4164	103581	92.7833	786874		92.7833	52118	92.7833	26927	92.783	22069
92.7978	72457	93.7331	103539	93.0997	757239		93.1	51891	93.1	27072	93.0997	21777
93.1144	70526	94.0498	103495	93.4166	733565		93.4167	51676	93.4167	27219	93.4164	21457
93.4311	68661	94.3664	103435	93.733	711097		93.7333	51463	93.7333	27362	93.733	21128
93.7478	66847	94.6831	103375	94.05	689300		94.05	51241	94.05	27512	94.0497	20806
94.0644	65134	94.9998	103313	94.3666	668750		94.3667	51018	94.3667	27656	94.3664	20493
94.3811	63449	95.3167	103225	94.683	649072		94.6833	50798	94.6833	27803	94.683	20197
94.6978	61890	95.6334	103146	95	630341		95	50646	95	27931	94.9997	19892
95.0144	60369	95.95	103040	95.3166	611204		95.3167	50495	95.3167	28057	95.3166	19585
95.3311	58993	96.2667	102912	95.6333	594082		95.6333	50350	95.6333	28173	95.633	19176
95.6478	57886	96.5834	102741	95.95	577644		95.95	50252	95.95	28283	95.95	18795
95.9644	56877	96.9	102550	96.2666	563765		96.2667	50161	96.2664	28388	96.2664	18411
96.2811	55995	97.2167	102333	96.5833	552260		96.5833	50090	96.583	28489	96.5833	18028
96.5978	55262	97.5334	102116	96.9	542650		96.9	50029	96.8997	28590	96.9	17656
96.9144	54631	97.85	101859	97.2164	534587		97.2167	49972	97.2164	28686	97.2166	17337
97.2311	54081	98.1667	101591	97.533	528563		97.5333	49927	97.5333	28762	97.5333	17104
97.5478	53672	98.4834	101340	97.85	524694		97.85	49892	97.8497	28830	97.85	16878
97.8644	53380	98.8	101076	98.1664	523147		98.1667	49908	98.1664	28887	98.1666	16648
98.1811	53199	99.1167	100812	98.4833	523591		98.4833	49947	98.4833	28912	98.4833	16419
98.4978	53203	99.4334	100537	98.7997	526079		98.8	50005	98.7997	28929	98.8	16187
98.8144	53283	99.75	100267	99.1166	530566		99.1167	50075	99.1167	28945
99.1311	53551	100.067	99993	99.4333	536961		99.4333	50156	99.4333	28942
99.4478	53959	100.383	99848	99.75	544715		99.75	50260	99.75	28912
99.7644	54438	100.7	99554	100.067	554049		100.067	50428	100.067	28854
100.081	55052	101.017	99221	100.383	564923		100.383	50628	100.383	28782
100.398	55799	101.333	98880	100.7	577527		100.7	50845	100.7	28711
100.714	56653	101.65	98500	101.017	591821		101.017	51062	101.017	28574
101.031	57626	101.967	98162	101.333	607976		101.333	51304	101.333	28427
101.348	58645	101.333	98880	101.65	625469		101.65	51554	101.65	28261
101.664	59772	102.6	97625	101.967	643951		101.966	51820	101.967	28081
101.981	61015	102.917	97124	102.283	663377		102.283	52111	102.283	27860
102.298	62414	103.233	96574	102.6	683592		102.6	52380	102.6	27644
102.614	63769	103.55	95926	102.917	704412		102.916	52646	102.917	27406
102.931	65250	103.867	95237	103.233	726033		103.233	52803	103.233	27123
103.248	66747	104.183	94545	103.55	748104		103.55	53083	103.55	26793
103.564	68230	104.5	93424	103.867	770684		103.866	53339	103.867	26444
103.881	69762	104.817	92696	104.183	793410		104.183	53525	104.183	26112
104.198	71314	105.133	91916	104.5	816535		104.5	53629	104.5	25783
104.514	72882	105.45	91181	104.817	839487		104.816	53603	104.817	25416
104.831	74425	105.767	90379	105.133	862086		105.134	53494	105.133	25080
105.148	75930	106.083	89602	105.45	883106		105.45	53281	105.45	24740
105.464	77415	106.4	89330	105.767	902802		105.766	53000	105.767	24402
105.781	78915	106.717	88714	106.083	921551		106.083	52228	106.083	24061
106.098	80367	107.033	88140	106.4	938672		106.4	51797	106.4	23749
106.414	81693	107.35	87688	106.717	955021		106.716	51531	106.717	23423
106.731	83054	107.667	87277	107.033	970839		107.033	51044	107.033	23119
107.047	84284	107.983	86909	107.35	985337		107.35	50537	107.35	22845
107.364	85488	108.3	86633	107.667	998331		107.666	49993	107.667	22625
107.681	86589	108.617	86418	107.983	1009457		107.983	49687	107.983	22436
107.998	87569	108.933	86287	108.3	1018859		108.3	49166	108.3	22253
108.314	88393	109.25	86250	108.617	1026319		108.616	48628	108.617	22081
108.631	89070	109.567	86344	108.933	1032688		108.933	48071	108.933	21948
108.948	89665	109.883	86511	109.25	1037720		109.25	47596
109.264	90177	110.2	86723	109.567	1042470		109.566	47153
109.581	90635	110.517	86983	109.883	1046889		109.883	46701
109.897	90930	110.833	87284	110.2	1049639		110.2	46236
110.214	91112	111.15	87612	110.517	1051766		110.516	45773
110.531	91158	111.467	87947	110.833	1052137		110.833	45361
110.847	91051	111.783	88335	111.15	1050281		111.15	44967
111.164	90921	112.1	88742	111.467	1045588		111.466	44579
111.481	90600	112.417	89154	111.783	1040552		111.783	44184
111.797	90112	112.733	89628	112.1	1032939		112.1	43906
112.114	89558	113.05	90089	112.417	1022893		112.416	43634
112.431	88896	113.366	90569	112.733	1010215		112.733	43376
112.748	88120	113.683	90929	113.05	994436		113.05	43135
113.064	87204	114	91293	113.367	974038		113.366	42910
113.381	86192	114.316	91624	113.683	951422		113.683	42672
113.698	85083	114.633	91920	114	928409		114	42454
114.014	83871	114.95	92175	114.317	904140		114.317	42282
114.331	82576	115.266	92403	114.633	874438		114.633	42118
114.648	81208	115.583	92623	114.95	845473		114.95	41960
114.964	79850	115.9	92791	115.267	815983		115.267	41805
115.281	78296	116.216	92940	115.583	788550		115.583	41663
115.598	76793	116.533	93079	115.9	759200		115.9	41559
115.914	75435	116.85	93148	116.217	730503		116.217	41467
116.231	74144	117.166	93199	116.533	702345		116.533	41400
116.548	72961	117.483	93218	116.85	674988		116.85	41356
116.864	71891	117.8	93228	117.167	648717		117.167	41314
117.181	70836	118.117	93221	117.483	625596		117.483	41287
117.498	69814	118.433	93197	117.8	603238		117.8	41278
117.814	69199	118.75	93150	118.117	580122		118.116	41275
118.131	68178	119.066	93103	118.433	558062		118.433	41286
118.448	67274	119.383	93056	118.75	541161		118.75	41305
118.764	66528	119.7	93036	119.067	523696		119.067	41342
119.081	65858	120.017	92926	119.383	507185		119.383	41399
119.398	65418	120.333	92696	119.7	490807		119.7	41464
120.348	64539	120.65	92381	120.017	476419		120.017	41580
120.664	63988	120.967	92024	120.333	463956		120.333	41702
120.981	63398	121.283	91608	120.65	453385		120.65	41826
121.298	62723	121.917	90983	120.967	444646		120.967	41993
121.614	62171	122.233	90413	121.283	437457		121.283	42160
121.931	61671	122.55	89666	121.6	432234		121.6	42384
122.248	61469	122.867	88901	121.917	429240		121.917	42627
122.564	61088	123.183	87987	122.233	428158		122.233	42871
122.881	60706	123.5	87067	122.55	429128		122.55	43116
123.198	60325	123.817	85702	122.867	431689		122.867	43374
123.514	59944	124.133	84886	123.183	435688		123.183	43516
123.831	59562	124.45	84138	123.5	442196		123.5	43809
124.148	59181	124.767	83372	123.817	450124		123.817	44104
124.464	58988	125.083	82643	124.133	459879		124.133	44382
124.781	58847	125.4	81947	124.45	471108		124.45	44660
125.098	58798	125.717	81728	124.767	483874		124.767	44983
125.414	59026	126.033	81127	125.083	498460		125.084	45537
125.731	59287	126.35	80657	125.4	514950		125.4	45790
126.048	59678	126.667	80209	125.717	532877		125.717	46021
126.364	60085	126.983	79839	126.033	552072		126.033	46282
126.681	60589	127.3	79471	126.35	572551		126.35	46541
126.998	61131	127.617	79191	126.667	593996		126.666	46804
127.314	61761	127.933	78848	126.983	616500		126.983	46907
127.631	62504	128.25	78534	127.3	640059		127.3	47115
127.948	63383	128.567	78191	127.617	663830		127.616	47312
128.264	64312	128.883	77885	127.933	687717		127.933	47494
128.581	65215	129.2	77581	128.25	711611		128.25	47671
128.898	66248	129.517	77227	128.567	734489		128.566	47816
129.214	67472	129.833	76887	128.883	757009		128.883	47951
129.531	68584	130.15	76541	129.2	778012		129.2	48086
129.848	69754	130.467	76201	129.517	798178		129.516	48177
130.164	70945	130.783	75847	129.833	817372		129.833	48264
130.481	72177	131.1	75530	130.15	834963		130.15	48315
130.798	73530	131.417	75191	130.467	851475		130.466	48337
131.114	75022	131.733	74858	130.783	867192		130.783	48338
131.431	76596	132.05	74585	131.1	881608		131.1	48309
131.748	78186	132.367	74327	131.417	894823		131.416	48253
132.064	79678	132.683	74115	131.733	905963		131.733	48166
132.381	81167	133	73924	132.05	915567		132.05	48033
132.697	82660	133.317	73764	132.367	923338		132.366	47896
133.014	84085	133.633	73669	132.683	930649		132.683	47746
133.331	85370	133.95	73580	133	936782		133	47562
133.648	86619	134.267	73518	133.317	942612		133.316	47354
133.964	87806	134.583	73485	133.633	945857		133.633	47118
134.281	88909	134.9	73518	133.95	946676		133.95	46829
134.597	89985	135.217	73560	134.267	945729		134.266	46476
134.914	90920	135.533	73655	134.583	943579		134.583	46117
135.231	91695	135.85	73754	134.9	938399		134.9	45740
135.548	92300	136.167	73870	135.217	930920		135.216	45346
135.864	92777	136.483	74050	135.533	920798		135.533	44959
136.181	93199	136.8	74233	135.85	908721		135.85	44556
136.498	93573	137.117	74415	136.167	894893		136.166	44166
136.814	93903	137.433	74596	136.483	878967		136.483	43727
137.131	94077	137.75	74764	136.8	861082		136.8	43259
137.447	94107	138.066	74933	137.117	841119		137.116	42799
137.764	94023	138.383	75123	137.433	819216		137.433	42346
138.081	93886	138.7	75310	137.75	796970		137.75	41881
138.398	93681	139.016	75455	138.066	774119		138.067	41425
138.714	93351	139.333	75592	138.383	750599		138.383	41031
139.031	92995	139.65	75704	138.7	725527		138.7	40655
139.348	92478	139.966	75813	139.016	698353		139.016	40267
139.664	91940	140.283	75907	139.333	671219		139.333	39912
139.981	91155	140.6	75924	139.65	644321		139.65	39558
140.298	90348	140.916	75938	139.966	618168		139.967	39240
140.614	89321	141.233	75951	140.283	593273		140.283	38903
140.931	88234	141.55	75976	140.6	569935		140.6	38614
141.248	87214	141.867	76009	140.916	547590		140.917	38345
141.564	86168	142.183	76034	141.233	526025		141.233	38095
141.881	85125	142.5	76025	141.55	505152		141.55	37851
142.206	84096	142.816	76398	141.867	485092		141.867	37648
142.514	82925	143.133	76846	142.183	466339		142.183	37458
142.831	81843	143.45	86627	142.5	448723		142.5	37255
143.148	80475	143.766	87685	142.816	432720		142.817	37060
143.464	79164	144.4	137612	143.133	420677		143.133	36901
143.781	77874	144.716	156908	143.45	410328		143.45	36748
144.098	76749	145.033	176529	143.767	401723		143.767	36614
144.414	75596	145.666	216127	144.083	394326		144.083	36491
144.731	74595	145.983	221962	144.4	387425		144.4	36401
145.048	73508	146.3	227166	144.717	381063		144.717	36326
145.364	72318	146.617	244538	145.033	376138		145.033	36261
145.681	71735	146.933	261942	145.35	372993		145.35	36203
145.998	68946	147.25	270799	145.667	371650		145.667	36229
146.314	66146	147.567	272270	145.983	372128		145.983	36240
146.631	63409	147.883	276491	146.3	374350		146.3	36466
146.947	60654	148.2	279945	146.617	378645		146.617	36501
147.264	58211	148.517	282979	146.933	384308		146.933	33711
147.898	53154	148.833	285050	147.25	391286		147.25	30914
148.214	50636	149.15	286970	147.567	399568		147.567	37122
148.531	48108	149.467	289307	147.883	409315		147.883	36832
148.848	45638	149.783	290691	148.2	420590		148.2	39195
149.164	43312	148.517	282979	148.517	433344
149.481	41095	148.833	285050	148.833	447785
149.798	40862	149.15	286970	149.15	462392
150.114	40306	149.467	289307	149.467	469419
150.431	39782	149.783	290691	149.783	488509
150.748	39358	149.467	289307	150.1	509077
151.064	38969	149.783	290691	150.417	531055
151.381	38592	150.417	295160	150.733	552867
151.698	38362	150.733	296901	151.05	575473
152.014	38190	151.05	298783	151.683	616969
152.331	38061	151.367	300686	152	636583
152.648	38173	152	304831	152.317	655487
152.964	38314	152.317	305488	152.633	673203
153.281	38492	152.633	307104	152.95	691204
153.598	38692	152.95	308776	153.267	709153
153.914	38958	153.267	310351	153.583	715002
154.231	39289	153.583	311341	153.9	728233
154.548	39708	153.9	311547	154.217	739726
154.864	40278	154.217	312162	154.533	748935
155.181	40870	154.533	312636	154.85	757084
155.498	41507	154.85	313110	155.167	763312
155.814	42174	155.167	313351	155.483	769287
156.131	42959	155.483	313401	155.8	775263
156.448	43760	155.8	313206	156.117	780170
156.764	44563	156.117	312803	156.433	784041
157.081	45421	156.433	312325	156.75	786910
157.398	46264	156.75	311634	157.067	787145
157.714	47150	157.067	310663	157.383	786785
158.031	48028	157.383	309494	157.7	784545
158.348	48874	157.7	308110	158.017	782088
158.664	49734	158.017	306546	158.333	779052
158.981	50468	158.333	304700	158.65	775675
159.298	51269	158.65	302717	158.967	772071
159.614	52056	158.967	300410	159.283	767657
159.931	52822	159.283	298023	159.6	762204
160.248	53472	159.6	295595	159.917	756286
160.564	54121	159.917	293171	160.233	748290
160.881	54642	160.233	290800	160.55	738598
161.198	55098	160.55	288346	160.867	727567
161.514	55544	160.867	285798	161.183	715399
161.831	55944	161.183	283375	161.5	701271
162.148	56287	161.5	280888	161.817	686311
162.464	56610	161.817	278498	162.133	669598
162.781	56831	162.133	276155	162.45	651974
163.098	57001	162.45	273954	162.767	633382
163.414	57096	162.766	271757	163.083	613301
163.731	56424	163.083	269730	163.4	592340
164.048	55701	163.4	267656	163.717	571199
164.364	54971	163.716	265630	164.033	549107
164.681	54202	164.033	263403	164.35	527782
165.315	51514	164.35	261132	164.667	507041
165.631	50483	164.666	258800	164.983	487092
165.948	49381	164.983	256483	165.3	467678
166.264	48236	165.3	254071	165.617	449230
166.581	47007	165.616	251642	165.933	431951
166.898	46742	165.933	248947	166.25	415893
167.214	46471	166.25	246219	166.567	400206
167.531	45995	166.566	243617	166.883	385319
167.848	45484	166.883	241147	167.2	371736
168.164	44930	167.2	238793	167.517	359843
168.481	44379	167.516	236559	167.833	349168
168.798	44069	167.833	234354	168.15	339909
169.114	43303	168.15	232201	168.467	331962
169.431	42593	168.467	229957	168.783	325287
169.748	41876	168.783	228763	169.1	319781
170.064	41141	169.1	226283	169.417	315854
170.381	40330	169.416	223240	169.733	313211
171.014	38734	169.733	220081	170.05	311938
171.331	37971	170.05	217205	170.367	312005
171.648	37243	170.367	214205	170.683	313268
171.964	36808			171	315810
172.281	36005			171.317	319640
172.597	35161			171.633	324571
172.914	34890			171.95	330445
173.231	34200			172.267	337506
173.548	33566			172.583	345621
174.181	32331			172.9	354961
174.498	31853			173.217	365654
174.814	31439			173.533	377489
175.131	31017			173.85	389923
175.447	30612			174.167	402739
175.764	30208			174.483	415826
176.081	30130			174.8	430845
176.398	29870			175.117	437958
176.714	29666			175.433	456781
177.031	29464			175.75	475697
177.347	29372			176.067	494965
177.664	29337			176.383	513880
177.981	29376			176.7	532484
178.298	29488			176.383	513880
178.614	29603			176.7	532484
178.931	29730			177.333	565570
179.248	29882			177.65	580496
179.564	30104			177.967	597998
179.881	30358			178.283	614598
180.198	30633			178.6	630166
180.514	31002			178.917	639208
180.831	31415			179.233	639208
181.148	31853			179.55	648618
181.464	32330			179.867	653665
181.781	32818			180.183	656169
182.098	33319			180.5	657554
182.414	33782			181.133	660955
182.731	34307			181.45	657209
183.048	34843			181.766	652554
183.364	35453			182.083	647381
183.681	36006			182.4	646209
183.998	36580			182.716	644858
184.314	37241			183.033	638499
184.631	37808			183.35	636301
184.948	38380			183.667	634011
185.264	38935			183.983	629836
185.581	39444			184.3	623205
185.898	39935			184.616	615896
186.214	40379			184.933	605201
186.531	40818			185.25	593740
186.848	41195			185.567	582475
187.164	41551			185.883	569584
187.481	41815			186.2	555590
187.798	42062			186.516	540234
188.114	42253			186.833	523915
188.431	42336			187.15	503751
188.748	42410			187.467	483539
189.064	42429			187.783	462058
189.381	42392			188.1	439977
189.698	42353			188.417	418800
190.014	42283			188.733	397879
190.331	42185			189.05	375524
190.648	42077			189.367	354583
190.964	41959			189.683	333638
191.281	41733			190	314318
191.598	41469			190.317	296278
191.914	41159			190.633	279527
192.231	40808			190.95	263676
192.548	40418			191.267	252709
192.864	39963			191.583	241257
193.181	39493			191.9	230764
193.498	38996			192.217	222552
193.814	38500			192.533	215712
194.131	37911			192.85	209171
194.447	37274			193.167	205006
194.764	36600			193.483	200867
195.081	35894			193.8	196704
195.398	35279			194.117	191401
195.714	34587			194.433	185010
196.031	33922			194.75	176724
196.347	33236			195.067	166963
196.664	32588			195.383	155981
196.981	31970			195.7	145531
197.298	31341			196.017	133900
197.614	30778			196.333	121397
197.931	30171			196.65	108367
198.248	29651			196.967	94812
198.564	29192			197.283	81589
198.881	28681			197.6	73561
199.198	28185			197.917	60027
199.514	27702			198.233	51665
199.831	27332			198.55	39769
200.148	26985			198.867	30196
200.464	26704			199.183	22817
200.782	26424
201.097	26191
201.414	25985
201.731	25787
202.048	25635
202.364	25502
202.681	25397
202.998	25392
203.314	25490
203.631	25599
203.948	25746
204.264	25928
204.581	26112
204.898	26339
205.214	26570
205.531	26801
205.848	27050
206.164	27367
206.481	27725
206.798	28070
207.114	28467
207.431	28878
207.748	29317
208.064	29731
208.381	30122
208.698	30516
209.014	30882
209.332	31244
209.648	31618
209.964	32021
210.281	32394
210.598	32777
210.914	33164
211.231	33500
211.548	33745
211.864	33957
212.181	34156
212.498	34342
212.814	34523
213.131	34680
213.448	34832
213.764	34958
214.081	35018
214.398	35036
214.714	34971
215.031	34894
215.348	34817
215.664	34684
215.981	34545
216.298	34332
216.614	34048
216.931	33763
217.248	33477
217.564	33170
217.881	32808
218.198	32414
218.514	31971
218.831	31552
219.148	31102
219.464	30598
219.781	30126
220.097	29651
220.414	29205
220.731	28789
221.048	28321
221.364	27844
221.681	27359
221.998	26896
222.314	26439
222.631	26008
222.947	25578
223.264	25135
223.581	24745
223.898	24378
224.214	23996
224.531	23657
224.848	23353
225.164	23062
225.481	22789
225.798	22547
226.114	22353
226.431	22201
226.748	22075
227.064	21961
227.381	21913
227.698	21877
228.014	21844
228.331	21848
228.648	21860
228.964	21881
229.281	21943
229.598	22008
229.914	22080
230.231	22215
230.548	22358
230.864	22507
231.181	22687
231.498	22848
231.814	23036
232.131	23230
232.448	23435
232.764	23638
233.081	23862
233.398	24150
233.714	24439
234.031	24746
234.348	24997
234.664	25259
234.981	25524
235.298	25780
235.614	26065
235.931	26315
236.248	26565
236.564	26791
236.881	27015
237.198	27214
237.514	27349
237.831	27478
238.148	27582
238.464	27679
238.781	27750
239.098	27800
239.414	27806
239.731	27759
240.048	27690
240.364	27613
240.681	27530
240.999	27398
241.314	27267
241.631	27121
241.948	26963
242.264	26752
242.581	26541
242.898	26330
243.214	26095
243.531	25841
243.847	25598
244.164	25361
244.481	25085
244.798	24768
245.114	24488
245.431	24207
245.748	23926
246.064	23622
246.381	23351
246.697	23037
247.014	22701
247.331	22376
247.648	22059
247.964	21730
248.281	21396
248.597	21075
248.914	20790
249.231	20481
249.549	20165
249.864	19863
250.181	19594
250.498	19338
250.814	19127
251.131	18938
251.448	18770
251.764	18628
252.081	18509
252.398	18395
252.714	18308
253.031	18234
253.348	18192
253.664	18158
253.981	18136
254.298	18122
254.614	18130
254.932	18138
255.248	18165
255.564	18203
255.881	18269
256.198	18366
256.514	18478
256.831	18606
257.148	18745
257.464	18898
257.781	19088
258.098	19278
258.414	19478
258.731	19674
259.048	19878
259.364	20087
259.681	20295
259.998	20517
260.314	20709
260.631	20917
260.948	21117
261.264	21317
261.581	21512
261.898	21673
262.214	21830
262.531	21998
262.848	22156
263.164	22306
263.481	22450
263.798	22587
264.114	22686
264.431	22784
264.748	22863
265.064	22932
265.381	22989
265.698	23021
266.014	23050
266.331	23064
266.648	23046
266.964	22985
267.281	22923
267.598	22841
267.914	22753
268.231	22658
268.548	22512
268.864	22345
269.181	22151
269.498	21956
269.814	21737
270.131	21489
270.447	21239
270.764	20989
271.081	20754
271.397	20500
271.714	20197
272.031	19893
272.348	19578
272.664	19307
272.981	19029
273.298	18778
273.614	18519
273.931	18251
274.248	18007
274.564	17738
274.881	17477
275.197	17242
275.514	17027
275.831	16848
276.148	16677
276.464	16521
276.781	16373
277.098	16254
277.414	16134
277.731	16018
278.048	15945
278.364	15877
278.681	15841
278.998	15813
279.314	15796
279.631	15780
279.948	15790
280.264	15801
280.581	15822
280.898	15858
281.214	15913
281.531	15977
281.848	16053
282.164	16163
282.481	16465
282.798	16534
283.114	21183
283.431	26273
283.748	31750
284.064	37633
284.381	43906
285.015	57052
285.331	63988
285.648	71163
285.964	78684
286.281	86576
286.598	94636
286.914	96604
287.231	100633
287.548	104423
287.864	108079
288.181	111537
288.498	114881
288.814	118161
289.131	121603
289.448	124949
289.764	128250
290.081	131548
290.398	134730
290.714	138112
291.031	141418
291.348	144710
291.664	148043
291.981	151234
292.298	154310
292.614	157188
292.931	159883
293.248	162416
293.564	164683
293.881	166767
294.197	168530
294.514	170038
294.831	170953
295.147	171488
295.464	171631
295.781	171384
296.098	170918
296.414	170351
296.731	169477
297.048	168252
297.364	166905
297.681	165271
297.998	163511
298.314	161460
298.631	159306
298.947	156893
299.264	154505
299.581	151935
299.898	149350
300.214	146616
300.531	143727
300.848	140940
301.164	138311
301.481	135598
301.798	133119
302.114	130637
302.431	128359
302.748	125991
303.064	123795
303.381	121726
303.698	119963
304.014	118385
304.331	117092
304.648	115987
304.964	115039
305.281	114237
305.598	113645
305.914	113252
306.231	113165
306.548	113325
306.864	113795
307.181	114548
307.498	115598
307.814	116721
308.131	118100
308.448	119686
308.764	121470
309.081	123677
309.398	126259
309.714	129173
310.031	132232
310.348	135487
310.664	138904
310.981	142496
311.298	146201
311.614	150105
311.931	154296
312.248	158649
312.564	163066
312.881	167576
313.198	172180
313.514	176622
313.831	181111
314.148	185981
314.464	190741
314.781	195500
315.098	200300
315.414	204862
315.731	209370
316.048	213880
316.364	218191
316.681	222318
316.998	226174
317.314	229513
317.631	232638
317.948	235382
318.264	237451
318.581	239258
318.897	240724
319.214	241747
319.531	242736
319.848	243238
320.164	243017
320.481	242489
320.798	241789
321.114	240777
321.431	239488
321.748	238065
322.064	236643
322.381	234860
322.697	232639
323.014	230339
323.331	227936
323.647	225286
323.964	222483
324.281	219684
324.598	216679
324.914	213554
325.231	210473
325.548	207441
325.864	204261
326.181	200801
326.498	197488
326.814	194595
327.131	191496
327.448	188534
327.764	185617
328.081	182717
328.398	180109
328.714	177794
329.031	175685
329.348	173823
329.664	172189
329.981	170837
330.298	169765
330.614	169018
330.931	168341
331.248	168079
331.564	168046
331.881	168344
332.198	168911
332.514	169741
332.831	170618
333.148	171647
333.464	172846
333.781	174045
334.098	175243
334.414	176442
334.731	177529
335.048	178564
335.364	179251
335.681	178855
335.998	177539
336.314	175940
336.631	174127
336.948	172264

## Sheet: S3 Fig
Fig.S3
Fig.S3A	Liver		S3B Fig	SCN
h	Per2L		h	Per2L-DT
0	-14725		0	-31515
0.316711	-12566		0.3169	-31359
0.633377	-10139		0.633288	-31082
1.26671	-4607		0.949955	-30647
1.58338	-1603		1.26662	-30144
1.90004	-590		1.58357	-29524
2.21671	1846		1.89996	-28816
2.53338	4373		2.21662	-27984
2.85004	7023		2.53357	-26939
3.16671	7862		2.85023	-25790
3.48338	9910		3.1669	-24406
3.79977	11962		3.48329	-23029
4.11671	13833		3.80023	-21624
4.4331	15617		4.1169	-20322
4.74977	17167		4.43357	-19703
5.06643	18441		4.75023	-17658
5.3831	19724		5.0669	-15378
5.69977	20829		5.38357	-12561
6.01643	21660		5.70023	-9243
6.3331	22243		6.0169	-5341
6.64977	22705		6.33412	2955
6.96643	22959		6.65023	7500
7.2831	23130		6.9669	12401
7.59977	23287		7.28357	17517
7.91643	23287		7.60023	22673
8.2331	23167		7.9169	27915
8.54977	22877		8.23357	30144
8.86643	22547		8.55023	34648
9.1831	22065		8.8669	38839
9.49977	21582		9.18357	42558
9.81643	20992		9.50023	45741
10.1331	20383		9.8169	48336
10.4498	19650		10.1336	50487
10.7664	18830		10.4502	52607
11.0831	17853		10.7669	54080
11.3998	16742		11.0836	54812
11.7164	15881		11.4002	54916
12.0331	14542		11.7169	54603
12.3498	13201		12.0336	53673
12.6664	11736		12.3502	52070
12.9831	10369		12.6669	50081
13.2998	8889		12.9836	47573
13.6164	7250		13.3002	45047
13.9331	5676		13.6169	42095
14.2498	3998		13.9336	39107
14.5664	2372		14.2502	35692
14.8831	801		14.5669	31895
15.1998	-761		14.8836	27748
15.5164	-2217		15.2002	23497
15.8331	-3612		15.5169	19200
16.1498	-4965		15.8336	14664
16.4664	-6353		16.1502	10366
16.7831	-7640		16.4669	6220
17.0998	-8777		16.7836	2225
17.4164	-9865		17.1002	-1455
17.7331	-10843		17.4169	-5350
18.0498	-11847		17.7336	-8960
18.3664	-12881		18.0502	-12729
18.6831	-13807		18.3669	-16234
18.9998	-14657		18.6836	-19386
19.3164	-15358		19.0002	-22179
19.6331	-15988		19.3169	-24725
19.9498	-16532		19.6336	-26798
20.2664	-16961		19.9502	-28596
20.5831	-17290		20.2669	-30376
20.8998	-17528		20.5836	-31919
21.2164	-17713		20.9002	-33207
21.5331	-17778		21.2169	-34324
21.8498	-17715		21.5336	-35194
22.1664	-17518		21.8502	-36036
22.4831	-17103		22.1669	-36660
22.7998	-16590		22.4836	-37044
23.1164	-16021		22.8002	-37332
23.4331	-15377		23.1169	-37452
23.7498	-14640		23.4336	-37473
24.0664	-13810		23.7502	-37478
24.3831	-12909		24.0669	-37256
24.6998	-11931		24.3836	-36762
25.0164	-10819		24.7002	-36029
25.3334	-9630		25.0169	-35150
25.6498	-8507		25.3336	-34191
25.9667	-7377		25.6502	-32969
26.2831	-6263		25.9669	-31487
26.5998	-5043		26.2836	-29920
26.9167	-3765		26.6002	-28208
27.2334	-2442		26.9169	-26409
27.5498	-1126		27.2336	-24248
27.8667	249		27.5502	-21685
28.1834	1578		27.8669	-18792
28.5	2966		28.1836	-15545
28.8167	4294		28.5002	-12110
29.1334	5477		28.8169	-8247
29.45	6569		29.1336	-4305
29.7667	7667		29.4502	-416
30.0834	8733		29.7669	3197
30.4	9761		30.0836	6668
30.7167	10665		30.4008	10080
31.0334	11434		30.7169	13354
31.35	12116		31.0336	16640
31.6667	12712		31.3502	19552
31.9834	13135		31.6669	22083
32.3	13495		31.9836	24286
32.6167	13705		32.3002	26139
32.9334	13864		32.6169	28002
33.25	14016		32.9336	29473
33.5667	14130		33.2502	30689
33.8834	14092		33.5669	31907
34.2	13948		33.8836	33116
34.5167	13757		34.2002	34304
34.8334	13473		34.5169	35560
35.15	13132		34.8336	36900
35.4667	12647		35.1502	37962
35.7834	12112		35.4669	39107
36.1	11513		35.7836	40126
36.4167	10817		36.1002	39689
36.7334	9986		36.4169	40254
37.05	9101		36.7336	40254
37.3667	8125		37.0502	39840
37.6834	7044		37.3669	39255
38	5985		37.6836	38409
38.3167	4983		38.0002	37449
38.6334	3855		38.3169	36140
38.95	2755		38.6336	34514
39.2667	1579		38.9502	32746
39.5834	454		39.2666	30829
39.9	-704		39.5836	28818
40.2167	-1805		39.9	26860
40.5334	-2849		40.2166	24979
40.85	-3863		40.5333	23304
41.1667	-4819		40.8502	21860
41.4834	-5680		41.1666	20549
41.8	-6532		41.4836	19298
42.1167	-7282		41.8002	18346
42.4334	-8060		42.1166	17553
42.75	-8726		42.4336	17026
43.0667	-9353		42.7502	16653
43.3834	-9879		43.0666	16310
43.7	-10330		43.3836	16292
44.0167	-10689		43.7002	16327
44.3334	-11037		44.0169	16542
44.65	-11339		44.3336	16938
44.9667	-11531		44.6502	17241
45.2834	-11703		44.9669	17692
45.6	-11863		45.2836	18179
45.9167	-11911		45.6002	18826
46.2334	-11932		45.9169	20128
46.55	-11857		46.2336	12094
46.8667	-11713		46.5502	4181
47.1834	-11504		46.8669	-3527
47.5	-11212		47.1836	-11085
47.8167	-10871		47.5002	-18510
48.1334	-10489		48.1338	-33183
48.45	-10035		48.4502	-40388
48.7667	-9539		48.7669	-47300
49.0834	-9014		49.0836	-54056
49.4	-8433		49.4002	-60633
49.7167	-7752		49.7169	-67097
50.0334	-6985		50.0336	-64773
50.35	-6184		50.3502	-62200
50.6667	-5367		50.6669	-59497
50.9834	-4496		50.9836	-56761
51.3	-3597		51.3002	-53962
51.6167	-2690		51.6169	-51062
51.9334	-1747		51.9336	-48022
52.25	-787		52.2502	-44754
52.5667	188		52.5669	-41528
52.8834	1185		52.8836	-38242
53.1998	2183		53.2002	-34953
53.5167	3208		53.5169	-31655
53.8331	4149		53.8336	-28307
54.1498	5004		54.1502	-25114
54.4664	5893		54.4669	-21856
54.7831	6716		54.7836	-18748
55.0998	7501		55.1002	-15644
55.4164	8239		55.4169	-12566
55.7331	8889		55.7336	-9508
56.0498	9465		56.0502	-6513
56.3664	9993		56.3669	-3755
56.6831	10446		56.6836	-886
56.9998	10845		57.0002	1856
57.3164	11224		57.3169	4561
57.6331	11297		57.6336	7416
57.9498	11565		57.9502	10189
58.2664	11735		58.2669	12833
58.5831	11797		58.5836	15110
58.8998	11851		58.9002	17257
59.2164	11829		59.2169	19220
59.5331	11721		59.5336	20999
59.8498	11560		59.8502	21944
60.1664	11353		60.1669	22935
60.4831	11080		60.4836	23746
60.7998	10741		60.8002	24192
61.1164	10346		61.1169	24279
61.4331	9860		61.4336	24123
61.7498	9333		61.7502	23288
62.0664	8806		62.0669	22323
62.3831	8324		62.3836	21133
62.6998	7838		62.7002	19526
63.0164	7268		63.0169	18018
63.3331	6727		63.3336	16294
63.6498	6167		63.6502	14294
63.9664	5623		63.9669	12169
64.2831	5078		64.2836	10121
64.5998	4428		64.6002	7910
64.9164	3807		64.9169	5654
65.2331	3236		65.2336	3464
65.5498	2769		65.5502	1053
65.8664	2291		65.8669	-1137
66.1831	1827		66.1836	-3447
66.4998	1409		66.5002	-5683
66.8164	1043		66.8169	-7852
67.1331	784		67.1336	-9889
67.4498	733		67.4502	-11925
67.7664	-787		67.7669	-13738
68.0831	-2289		68.0836	-15371
68.3998	-3718		68.4002	-16933
68.7164	-4946		68.7169	-18320
69.0331	-6117		69.0336	-19567
69.6664	-8405		69.3502	-20688
69.9831	-9461		69.6669	-21558
70.2998	-10497		69.9836	-22344
70.6164	-11504		70.3002	-22784
70.9331	-12492		70.6169	-23045
71.2498	-13435		70.9336	-23429
71.5664	-12979		71.2502	-23759
71.8831	-12527		71.5669	-23744
72.1998	-11983		71.8836	-23710
72.5164	-11422		72.2002	-23608
72.8331	-10783		72.5169	-23577
73.1498	-10147		72.8336	-23223
73.4664	-9458		73.1502	-22881
73.7831	-8766		73.4669	-22553
74.0998	-8046		73.7836	-22242
74.4164	-7296		74.1002	-21949
74.7331	-6547		74.7341	-21680
75.05	-5784		75.0502	-19684
75.3664	-5051		75.3672	-17700
75.6831	-4336		75.6836	-15696
75.9998	-3615		76.0005	-13712
76.3164	-2938		76.3169	-11791
76.6334	-2207		76.6336	-10925
76.9498	-1556		76.9502	-10291
77.2667	-911		77.2669	-8576
77.5831	-295		77.5836	-6872
77.8998	307		77.9002	-5754
78.2167	869		78.2172	-3681
78.5334	1404		78.5338	-1467
78.85	1959		78.8511	2654
79.1667	2501		79.1669	3827
79.4834	3029		79.4838	6034
79.8	3510		79.8002	7066
80.1167	3900		80.1169	8131
80.4334	4232		80.4336	8467
80.75	4450		80.7505	9616
81.0667	4618		81.0669	11105
81.3834	4636		81.3836	11754
81.7	4600		81.7	13224
82.0167	4495		82.0166	14661
82.3334	4351		82.3333	15751
82.65	4156		82.65	16754
82.9667	3905		82.9666	17653
83.2834	3620		83.2836	18578
83.6	3309		83.6002	19527
83.9167	3005		83.9169	20455
84.2334	2725		84.2333	21378
84.55	2430		84.55	22214
84.8667	2138		84.8669	22996
85.1834	1872		85.1836	23496
85.5	1646		85.5	23781
85.8167	1463		85.8169	24056
86.1334	1310		86.1336	24250
86.45	1161		86.4502	24640
86.7667	904		86.7669	24623
87.0834	578		87.0836	24418
87.4	255		87.4	24168
87.7167	-101		87.7169	23463
88.0334	-485		88.0336	22661
88.35	-867		88.3502	21829
88.6667	-1306		88.6669	20993
88.9834	-1759		88.9836	19922
89.3	-2246		89.3002	18550
89.6167	-2718		89.6169	16995
89.9334	-3171		89.9336	15180
90.25	-3606		90.2502	13088
90.5667	-4033		90.5669	10770
90.8834	-4331		90.8836	8344
91.2	-4557		91.2002	5985
91.5167	-4783		91.5169	3556
91.8334	-4948		91.8336	1425
92.15	-5081		92.1502	-595
92.4667	-5156		92.4669	-2787
92.7834	-5116		92.7836	-5120
93.1	-5034		93.1002	-7304
93.4167	-4872		93.4169	-9326
93.7334	-4682		93.7336	-11167
94.05	-4460		94.0502	-12813
94.3667	-4238		94.3669	-14180
94.6834	-4014		94.6836	-15372
95	-3779		95.0002	-16392
95.3167	-3522		95.3169	-17351
95.6334	-3261		95.6336	-18323
95.95	-2992		95.9502	-19129
96.2667	-2703		96.2669	-19933
96.5834	-2428		96.5836	-20523
96.9	-2165		96.9002	-20961
97.2167	-1865		97.2169	-21298
97.5334	-1541		97.5336	-21506
97.85	-1238		97.8502	-21718
98.1667	-964		98.1669	-21869
98.4834	-686		98.4836	-21948
98.8	-411		98.8002	-21906
99.1164	-143		99.1169	-21846
99.4334	138		99.4336	-21669
99.7498	418		99.7502	-21257
100.066	689		100.067	-20803
100.383	980		100.384	-20305
100.7	1232		100.7	-19808
101.016	1618		101.017	-19208
101.333	2025		101.334	-18504
101.65	2359		101.65	-17087
101.966	2691		101.967	-15492
102.283	3020		102.284	-13830
102.6	3346		102.6	-11993
102.916	3671		102.917	-10181
103.233	3992		103.234	-8290
103.55	4273		103.55	-6322
103.866	4541		103.867	-4364
104.183	4800		104.184	-2313
104.5	4992		104.5	-9
104.816	5177		104.817	2557
105.133	5208		105.134	5048
105.45	5156		105.45	7821
105.766	5030		105.767	10037
106.083	4896		106.084	12106
106.4	4746		106.4	14101
106.716	4579		106.717	15871
107.033	4310		107.034	17627
107.35	4039		107.35	19286
107.666	3762		107.667	20817
107.983	3409		107.984	21996
108.3	3062		108.3	22756
108.616	2728		108.617	23157
108.933	2331		108.934	23145
109.25	1920		109.25	23081
109.566	1512		109.567	22577
109.883	1173		109.884	21911
110.2	830		110.2	21208
110.516	501		110.517	20437
110.833	188		110.834	19548
111.15	-139		111.15	18568
111.466	-510		111.467	17578
111.783	-892		111.784	16425
112.1	-1190		112.1	15508
112.416	-1486		112.417	14693
112.733	-1774		112.734	13682
113.05	-2015		113.05	12687
113.366	-2246		113.367	11554
113.683	-2488		113.684	10309
114	-2724		114	8529
114.316	-2948		114.317	6645
114.633	-3172		114.634	4746
114.95	-3389		114.95	2957
115.266	-3488		115.267	1106
115.583	-3540		115.584	-922
115.9	-3573		115.9	-2825
116.216	-3611		116.217	-4779
116.533	-3649		116.534	-6655
116.85	-3694		116.85	-8346
117.166	-3706		117.167	-9925
117.483	-3697		117.484	-11349
117.8	-3669		117.8	-12713
118.117	-3627		118.117	-13523
118.433	-3592		118.434	-14207
118.75	-3562		118.75	-14800
119.066	-3561		119.067	-15269
119.383	-3591		119.384	-15573
119.7	-3601		119.7	-15674
120.017	-3611		120.017	-15729
120.333	-3628		120.334	-15696
120.65	-3646		120.65	-15573
120.967	-3666		120.967	-15374
121.283	-3690		121.284	-15160
121.6	-3767		121.6	-15068
121.916	-3861		121.917	-14879
122.233	-3875		122.234	-14691
122.55	-3750		122.55	-14504
122.867	-3588		122.867	-14319
123.183	-3425		123.184	-14243
123.5	-3142		123.5	-14172
123.817	-2809		123.817	-14106
124.133	-2468		124.134	-13946
124.45	-2118		124.45	-13796
124.767	-1701		124.767	-13510
125.083	-1214		125.084	-13079
125.4	-709		125.4	-12519
125.717	-159		125.717	-11649
126.033	415		126.034	-10669
126.35	931		126.35	-9177
126.667	1338		126.667	-7244
126.983	1744		126.984	-5112
127.3	2114		127.3	-2958
127.617	2433		127.617	-674
127.933	3113		127.934	1606
128.25	3802		128.25	3779
128.567	4493		128.567	5955
128.883	5129		128.884	8014
129.2	5705		129.2	9935
129.517	6276		129.517	11712
129.833	6813		129.834	13263
130.15	7340		130.15	14687
130.467	7776		130.467	15563
130.783	8201		130.784	15966
131.1	8523		131.1	16155
131.417	8805		131.417	16297
131.733	9004		131.733	16306
132.05	8728		132.05	16303
132.367	8389		132.367	16268
132.683	8039		132.683	15757
133	7678		133	14929
133.317	7266		133.317	14073
133.633	6817		133.634	13440
133.95	6299		133.95	12817
134.267	5768		134.267	12142
134.583	5283		134.583	11485
134.9	4723		134.9	10806
135.217	4227		135.217	10092
135.533	3636		135.534	9318
135.85	3042		135.85	8533
136.167	2485		136.167	7753
136.483	1906		136.483	7008
136.8	1335		136.8	6710
137.117	723		137.117	6320
137.433	95		137.434	5819
137.75	-502		137.75	5238
138.067	-1053		138.067	4442
138.383	-1612		138.383	3542
138.7	-2157		138.7	2618
139.017	-2633		139.017	1725
139.333	-3077		139.334	860
139.65	-3516		139.65	68
139.967	-4117		139.967	-752
140.283	-4675		140.284	-1582
140.6	-5145		140.6	-2574
140.917	-5611		140.917	-3535
141.233	-6018		141.234	-4367
141.55	-6355		141.55	-5127
141.867	-6685		141.867	-5844
142.183	-6959		142.184	-6444
142.5	-7190		142.5	-6899
142.816	-7350		142.817	-7082
143.133	-7440		143.134	-8168
143.45	-7505		143.45	-9266
143.766	-7439		143.767	-10371
144.083	-7129		144.084	-11449
144.4	-6790		144.4	-12523
144.716	-6399		145.35	-14477
145.033	-5975		145.667	-15381
145.35	-5523		145.984	-16245
145.666	-5069		146.3	-16909
145.983	-4612		146.617	-17442
146.3	-4142		146.934	-17946
146.616	-3643		147.25	-17745
146.933	-3163		147.567	-17446
147.25	-2687		147.884	-16984
147.566	-2185		148.2	-16510
147.883	-1646		148.517	-16016
148.2	-1108		148.834	-15470
148.516	-579		149.15	-14875
148.833	-59		149.467	-14214
149.15	512		149.784	-13463
149.466	1076		150.1	-12694
149.783	1667		150.417	-11789
150.1	2259		150.734	-10801
150.416	2859		151.05	-9633
150.733	3410		151.367	-8460
151.05	3950		151.684	-7067
151.366	4437		152	-5790
151.683	4876		152.317	-4333
152	5264		152.634	-2657
152.316	5633		152.95	184
152.633	5958		153.267	2990
152.95	6212		153.584	5744
153.266	6376		153.9	8414
153.583	6464		154.217	11090
153.9	6509		154.534	13496
154.216	6509		154.85	15818
154.533	6401		155.167	17921
154.85	6176		155.484	19870
155.166	5908		155.8	21479
155.483	5521		156.117	22978
155.8	5119		156.434	24287
156.116	4653		156.75	25503
156.433	4178		157.067	25422
156.75	3667		157.384	25010
157.066	3147		157.7	24272
157.383	2611		158.017	23414
157.7	2046		158.334	22187
158.016	1442		158.65	20811
158.333	813		158.967	19448
158.65	219		159.284	18091
158.966	-282		159.6	16584
159.283	-786		159.917	15149
159.6	-1259		160.234	13788
159.916	-1747		160.55	12360
160.233	-2253		160.867	10391
160.55	-2774		161.184	8522
160.866	-3280		161.5	6842
161.183	-3799		161.817	5512
161.5	-4320		162.134	4232
161.816	-4795		162.45	3164
162.133	-5242		162.767	1864
162.45	-5664		163.084	1132
162.767	-6082		163.4	474
163.083	-6498		163.717	-109
163.4	-6898		164.034	-689
163.716	-7223		164.35	-1241
164.033	-7527		164.667	-1701
164.35	-7760		164.984	-1543
164.667	-7968		165.3	-1478
164.983	-8145		165.617	-1468
165.3	-8277		165.934	-1752
165.617	-8386		166.25	-1987
165.933	-8459		166.567	-2049
166.25	-8492		166.884	-2100
166.567	-8467		167.2	-2364
166.883	-8377		167.517	-2630
167.2	-8232		167.834	-2870
167.516	-8076		168.15	-3657
167.833	-7890		168.467	-4517
168.15	-7622		168.784	-4515
168.467	-7307		169.1	-5509
168.783	-6966		169.417	-6377
169.1	-5942		169.734	-7177
169.417	-4754		170.05	-7640
169.733	-3542		170.367	-8042
170.05	-2326		170.684	-9419
170.367	-1050		171	-9674
170.683	212		171.317	-9917
171	1434		171.634	-10050
171.317	2796		171.95	-9568
171.633	4178		172.267	-8991
171.95	5548		172.584	-8482
172.267	6885		172.9	-7906
172.583	8187		173.217	-8406
172.9	9501		173.534	-7958
173.217	10144		173.85	-8584
173.533	10620		174.167	-10411
173.85	11039		174.8	-11660
174.167	11447		175.117	-13073
174.483	11750		175.434	-11999
174.8	12050		175.75	-10175
175.117	12339		176.067	-9030
175.433	12393		176.383	-7480
175.75	12388		176.7	-5472
176.067	12283		177.017	-4225
176.383	12101		177.334	-2350
176.7	11904		177.65	-489
177.017	11661		177.967	1325
177.333	11415		178.283	3132
177.65	10958		178.6	4867
177.967	10387		178.917	6444
178.283	9770		179.234	8013
178.6	9162		179.55	8306
178.917	8503		179.867	8549
179.233	7834		180.183	8776
179.55	7082		180.5	8923
179.867	6297		180.817	9033
180.183	5614		181.134	9109
180.5	4933		181.45	9172
180.817	4128		181.767	8266
181.133	3257		182.084	7528
181.45	2315		182.4	6701
181.767	1521		182.717	5598
182.083	792		183.034	4519
182.4	72		183.35	3429
182.717	-689		183.667	2399
183.033	-1417		183.984	1369
183.35	-2164		184.3	339
183.667	-2787		184.617	-664
183.983	-3360		184.934	-1641
184.3	-3943		185.25	-2615
184.617	-4487		185.567	-3297
184.933	-4903		185.884	-3201
185.25	-5239		186.2	-3129
185.566	-5505		186.517	-3027
185.883	-5711		186.834	-2693
186.2	-5849		187.15	-2392
186.516	-5936		187.467	-2097
186.833	-5966		187.784	-1909
187.15	-5966		188.1	-1810
187.466	-5935		188.417	-1791
187.783	-5867		188.734	-1788
188.1	-5760		189.05	-1856
188.416	-5629		189.367	-1923
188.733	-5486		189.684	-2299
189.05	-5310		190	-2679
189.366	-5119		190.317	-3177
189.683	-4910		190.634	-3740
190	-4685		190.95	-4385
190.316	-4432		191.267	-4682
190.633	-4178		191.584	-5372
190.95	-3911		191.9	-5673
191.266	-3643		192.217	-6217
191.583	-3369		192.534	-6677
191.9	-3104		192.85	-7121
192.216	-2848		193.167	-7813
192.533	-2603		193.8	-8659
			194.117	-9000
			194.434	-9215
			194.75	-9315
			195.067	-9397
			195.384	-9525
			195.7	-9608
			196.017	-9740
			196.334	-9879
			196.65	-10009
			196.967	-10018
			197.284	-10097
			197.6	-9316
			197.917	-8057
			198.234	-6688
			198.55	-5302
			198.867	-3856
			199.184	-2368
			199.5	-795
			199.817	801
			200.134	2440
			200.45	4139
			200.767	5853
			201.084	7450
			201.4	9071
			201.717	9828
			202.034	10363
			202.35	10724
			202.667	11018
			202.984	11245
			203.3	11448
			203.617	11420
			203.934	11338
			204.25	11157
			204.567	10817
			204.884	10176
			205.2	9613
			205.517	9087
			205.834	8194
			206.15	7246
			206.467	6245
			206.784	5206
			207.1	4047
			207.417	2608
			207.734	1157
			208.05	-378
			208.367	-1960
			208.684	-3578
			209	-5012
			209.317	-6481
			209.634	-7922
			209.95	-9393
			210.267	-10902
			210.584	-12469
			210.9	-14069
			211.217	-15638
			211.534	-17015
			211.85	-18320
			212.167	-19682
			212.484	-21057
			212.8	-22546
			213.117	-24044
			213.434	-25551
			213.75	-27072
			214.067	-28584
			214.384	-30110
			214.7	-31625
			215.017	-33057
			215.334	-32763
			215.65	-31490
			215.967	-29931
			216.284	-28215
			216.6	-26429
			217.55	-23509
			217.867	-21293
			218.183	-18796
			218.5	-15910
			218.817	-12625
			219.133	-8835
			219.45	-8304
			219.767	-5924
			220.084	-4125
			220.4	-2241
			220.717	-38
			221.033	2511
			221.35	5209
			221.667	8201
			221.984	11434
			222.3	14610
			222.617	17653
			222.934	20496
			223.25	23063
			223.567	25463
			223.884	27748
			224.2	29779
			224.517	31734
			224.834	33484
			225.15	35147
			225.467	36612
			225.784	37843
			226.1	38803
			226.417	39627
			226.734	40290
			227.05	40852
			227.367	41314
			227.684	41577
			228	41640
			228.317	41574
			228.634	40932
			228.95	40665
			229.267	40038
			229.584	38365
			229.9	36488
			230.217	34415
			230.534	32042
			230.85	29427
			231.167	26367
			231.484	23042
			231.8	19623
			232.117	16069
			232.434	12343
			232.75	8747
			233.067	5118
			233.384	1294
			233.7	-2343
			234.017	-5828
			234.334	-9328
			234.65	-12626
			234.967	-15692
			235.284	-18328
			235.6	-20806
			235.917	-23152
			236.234	-25290
			236.55	-27230
			236.867	-28880
			237.184	-30280
			237.5	-31404
			237.817	-32368
			238.134	-33255
			238.45	-33963
			238.767	-34483
			239.084	-34923
			239.4	-35164
			239.717	-35243
			240.034	-35188
			240.35	-34957
			240.667	-34482
			240.984	-33868
			241.3	-33111
			241.617	-32193
			241.934	-31198
			242.25	-30161
			242.567	-28969
			242.884	-27526
			243.2	-26050
			243.517	-24543
			243.834	-22872
			244.15	-22216
			244.467	-20223
			244.784	-17933
			245.1	-15457
			245.417	-12730
			245.734	-10038
			246.367	-4310
			246.684	-1286
			247	1835
			247.317	5191
			247.634	8524
			247.95	11945
			248.267	13381
			248.584	16607
			248.901	19701
			249.217	22659
			249.534	25570
			249.85	28355
			250.167	30885
			250.484	33436
			250.8	35665
			251.117	37693
			251.434	39437
			251.75	41029
			252.067	42290
			252.384	42881
			252.7	43194
			253.017	43271
			253.334	43156
			253.651	42703
			253.967	42057
			254.284	41196
			254.6	39997
			254.917	38506
			255.234	36532
			255.55	34294
			255.867	31737
			256.184	28812
			256.5	26088
			256.817	23109
			257.134	19898
			257.451	16394
			257.767	12689
			258.083	9076
			258.4	5377
			258.717	1818
			259.033	-2088
			259.35	-5676
			259.667	-9192
			259.984	-12568
			260.3	-15882
			260.617	-19062
			260.934	-21915
			261.25	-24687
			261.567	-27196
			261.884	-29439
			262.2	-31450
			262.517	-33239
			262.834	-34803
			263.15	-35699
			263.467	-36531
			263.784	-37128
			264.1	-37519
			264.417	-37602
			264.734	-37472
			265.05	-37207
			265.367	-36632
			265.684	-35886
			266	-34973
			266.317	-33834
			266.634	-32501
			266.95	-30951
			267.267	-29212
			267.584	-27214
			267.9	-24981
			268.217	-22558
			268.534	-19971
			268.85	-17205
			269.167	-14325
			269.484	-11334
			269.8	-8353
			270.117	-5400
			270.434	-2499
			270.75	386
			271.067	3203
			271.384	6155
			271.7	8969
			272.017	11621
			272.334	14234
			272.65	16871
			272.967	19322
			273.284	21510
			273.6	23450
			273.917	25280
			274.234	26972
			274.55	28469
			274.867	29763
			275.184	30883
			275.5	31649
			275.817	32270
			276.134	32767
			276.45	32965
			276.767	32730
			277.084	32337
			277.4	31899
			277.717	31302
			278.034	30408
			278.35	29327
			278.667	27618
			278.984	25719
			279.3	23682
			279.617	21546
			279.934	19366
			280.25	17100
			280.567	14769
			280.884	12367
			281.2	9930
			281.517	7305
			281.834	4669
			282.15	2252
			282.467	-197
			282.784	-2162
			283.1	-4086
			283.417	-5914
			283.734	-8099
			284.05	-10289
			284.367	-12467
			284.684	-14453
			285	-16160
			285.317	-17830
			285.634	-19289
			285.95	-20599
			286.267	-21837
			286.584	-22858
			286.9	-23727
			287.217	-24430
			287.534	-25069
			287.85	-25227
			288.167	-25318
			288.484	-25300

## Sheet: S4A Fig
S4A Fig	SCN Cells
	n=24
h	#60	#61	#64	#65	#68	#69	#70	#72	#73	#78	#90	#96	#97	#103	#104	#111	#112	#116	#118	#121	#122	#124	#126	#127	Av
1	42044.3	41939.9	49359.8	53737.5	56642.8	64346.7	65159	56663.8	63179.1	56666	64392.5	61941.7	63248.8	55427.2	63270.8	55479.5	64746.5	60523.5	47214.3	63498.6	62587.9	46883	53884.3	54232.5	56961.2
2	39782.4	39938.7	46864.4	50377.4	53344.6	61892.4	64699.6	56454.9	60196	56365.1	64108.5	61268.7	60130.6	55011.5	61347.5	55238.1	63867.2	59422.1	47408.2	63099.9	62514	47100.5	53666.9	54435.8	55772.3
3	40659.4	41534.9	47202.1	50839.9	53851	61832.6	65170.7	58678.6	59819.4	58248.8	64793.4	62320.8	60967.7	56983.1	62885	58936.9	64814.4	61572.9	50417.5	64758.8	64226.9	49399.9	55874.2	57534.7	57221.8
4	42547.8	44136	49190.3	52716.9	55531.8	63170.1	65517.7	60896	60813.2	59808.8	65374.4	63572.8	62935.4	58690.5	64742.1	62693.8	65415	63234.9	52927.6	65457.2	65127	51171.6	57522.4	59765.7	58873.3
5	43504.5	45605.9	50462.8	54003.3	55889.4	63728.9	65534.7	61871.1	61048.6	60411.4	65466.3	63923.9	64017.4	59098.1	65397.7	64502.1	65420.2	63693.4	54077.4	65524.1	65221.9	51610.3	57954.9	60330	59512.4
6	43555.9	45988.3	50739.3	54066.5	55980	64010	65535	61996.4	60473.4	60825.1	65471	64085.2	64162.8	58886.5	65428	64922.5	65464.8	63747.5	54110.7	65500.2	65259.1	52016.2	58063	60462.2	59614.6
7	42937.8	45207.5	50339.7	53319.1	55269.2	63745	65535	61641.4	59421.2	60568.4	65454.7	63764.6	63976	58343.1	65342.9	65035.3	65408.5	63608.9	53766.8	65476.1	65207.7	52023.1	57869.2	60443.2	59321
8	41856.5	43909.7	49463.8	52002.1	54213.1	63121.1	65512.9	61164.3	57964.2	60224.8	65394.8	63484.8	63769.5	58054	65095.7	64713	65375	63479.1	53576.4	65485.8	65170.1	51801.1	57245.5	60433.3	58854.6
9	41121.2	42778.6	48633.9	50950.4	53261	62572.2	65409.9	60275.2	57178.7	59433.1	65379.3	63210.2	63410.8	57901.6	64787.4	64129.1	65341.1	63525.5	53423.5	65489.1	65107.2	51706.8	56940.9	60296.3	58427.6
10	39203.6	41257.3	47763.7	49877	52668.8	61754	65161.6	58730.6	55901	58498.4	65275.9	62727.2	62976.3	57828.4	64342.1	62793.6	65263	63319	52320.7	65374.4	64830.4	51048.2	56387.2	59829.5	57713.8
11	38337.6	39952.1	47107.9	49078.2	52455	61011.9	64519.8	57253.4	55174.5	57615.2	65141.9	62193.2	62742.9	56932.6	64022.9	61274.2	64921	63156.7	51808.2	65039.8	64666.4	50490.3	55865	59140.1	57079.2
12	37441.1	38749.1	46834.1	48114.8	52488.8	60104.3	63775.4	55456.8	54041.8	56217.9	64950.5	61452	61794.6	56319.1	63089.3	59603	64603.7	63090.9	50954.9	64415.1	64234.6	49609.8	55440.2	58510	56303.8
13	36601.3	37659.3	46005.4	47070.3	52003.6	59266.9	63182.2	53400.9	53243.1	54700	64652	60569.2	59927.4	55406.9	61804.3	57733.9	63795.4	62767.2	49681.3	63639.5	63579.8	48481.2	54413.4	57850.3	55309.8
14	35637.2	36623.4	44882.1	46180.9	50962	58076.9	61751.3	51872.2	52196.7	53206.3	64135.5	59385.5	57639	54155.9	59324.9	55922.5	62909.8	62407.9	48431.3	62796.1	62722.3	47300.9	53189.5	56867.9	54107.4
15	34321.6	35346.8	43396.7	45262.3	49370.5	56780.2	60062.2	49606.4	50987.9	51347.9	63433.6	58009.9	55485	52773.2	57067.5	53619.4	61334.8	61440.9	47064.7	61628	61713.5	45782.2	51897.2	55326.2	52627.4
16	33193.1	33761.1	41936.8	43670.7	47816.6	54926.9	58069.7	47174.6	49776.6	50289.9	62630.7	56258.3	53517.8	51272	54920.9	50915.4	59233.4	60370	45689	60140.8	60665.6	44128.2	50300	53922.3	51024.2
17	32010.8	32494	40755.8	42176.6	47306.3	53699.1	56793.8	45177.9	48854.7	48214.6	61028.2	54790.7	51972.4	50124.8	52853.1	48098.4	57212.8	59126.2	44886.2	58515.1	59515.7	42475.8	49020.1	52419.4	49563.4
18	31397.8	31431.9	39737.3	41165.2	46490	52525.5	55557.3	43641.8	48228.2	46924.9	60337	54196.6	50216.7	49472.1	50497.9	45229	55640.8	57555.2	43095	56832.1	57845.1	41000.4	47598.1	50591.5	48217
19	30008.9	29661.9	37819.1	38624.9	44829.6	50109	53044.8	42287.1	46068.2	44845	59145.7	53315.5	47140.9	48454.4	47633.5	42461.1	52977.2	56705	42359.2	55424.7	56712.7	40725.8	46938.7	49243.9	46522.4
20	28969.5	28433.5	36529.1	37345.3	43361.9	48628.2	51519.8	41644.6	44644.3	43557.5	58058	52074.9	44897.1	46756.9	45276.4	40187.6	51119.5	55018.9	40815.4	54081.7	55308.3	40232.8	45169.6	48259.7	45078.8
21	28549.9	28217.8	36260.3	36984.9	42503.4	48359.4	51482.6	42057	44026.8	43488.6	57604.7	51398.2	44296.6	45692.9	44103.7	39173.7	50451.9	54062.6	40256.8	52978.2	54463.9	40342.5	44250	47505.7	44521.4
22	28948.5	28536.6	36773.2	37233.6	42467.2	48819.2	52287.8	42578	44164.7	43932.7	57773.1	51360.7	44138.3	45740.6	44236.3	39118.5	50357.5	53995.1	40292.9	52629.3	54257.7	40452.1	44249.9	47374.4	44654.9
23	29082.9	28854.6	36955.9	37247.6	42503.6	49126.9	52857	43473.1	44409	44507.4	57440.7	50963.9	44250.9	45618.4	44067.7	39343.4	49853.2	54184.6	40602.4	52286.2	54019.8	40850.7	44565.2	47544.2	44775.4
24	29417	29509.8	36937.2	37575.5	42733.9	49363.4	53536.8	44606.1	44630.8	45051.2	57176.7	50788.1	44001	45569.9	43985.4	39756.6	50146.7	54279.2	40797.5	52400.9	54206.5	40566.8	44469.6	47643.4	44964.6
25	29788.5	30257.5	37318.1	37754.6	43092.6	49591.1	54354.3	46223	44867.8	46482.4	57463.4	51189.8	43969.2	45250.5	44132	40846	50172	53953.2	41471.6	52206.5	54363.1	40772.3	44662.2	47596.1	45324.1
26	30100.4	31001.7	37434.7	38159.1	43392.8	50007.3	55480.6	47672.8	45757.1	48568.1	58615.1	52218.2	44296.3	45805	44837.6	42413.1	51272.1	54166.7	42378.9	52671.3	54887.2	41335.6	44924.7	48078.6	46061.5
27	30264.8	31721.6	37253.4	38225.8	43575.4	50130.4	56003.5	48976.2	45795	49666	59319.8	52900.7	44680.7	46217	45488.6	43925.9	51611	54068	42671.9	52443.6	55155.1	41625.9	45025.2	48429.5	46465.6
28	31277.4	33415.8	38006.8	39536.7	44704.5	51535.8	57547.6	50414.5	46650.3	52147.7	59911	54242.4	46280.8	47291.1	47286	46095.2	52588.7	54584.3	43644.2	52666.9	55841.6	42564	45305.7	49331.5	47619.6
29	32376.7	34792	38907.3	40827.1	45705.2	52667.8	58786.7	51442.1	47201.6	53862.5	60399.4	54503.5	47998.9	47766.8	49149.9	48210.6	53480.8	55145.4	44542.8	53630	56937.2	43476	45700.9	50261	48657.2
30	33179.2	35750.9	39420.9	41611.7	46350.3	53067.3	59498.5	52079.7	47392	54738.2	60950.3	55177.1	48868.1	47638.6	50228.2	49711.9	54487	55273.3	44752.2	54423.2	57337.5	44045.2	46021.4	50611.8	49275.6
31	33541.7	36471.4	39577.5	42298.6	46604.7	53388.6	59960.4	52482.2	47553.4	55687.6	61554.3	55015.8	50084.2	47519.9	51383.6	51247.1	54899.6	55012	45246.3	54772.8	57500.3	43960.1	45621.3	50531.7	49663.1
32	33983.7	36891.7	40122.8	42573.5	47569.5	53774	60266.5	52883.7	47865.2	56303.8	61813.8	55118.8	50910.3	47987.4	52340.7	52233.9	55557.1	54937.3	45541.3	54822.5	57550.2	43840.6	45377.2	50345.6	50025.5
33	33764.7	36896	39906.2	42364.4	47504.8	53400.2	59995	52182.7	47424	56195.3	61647.5	54942.1	51107.4	47472.5	52891.3	52841.1	55693.7	54431.6	45342.7	54218.6	57274.6	43462.2	44791.8	50079	49826.2
34	33761.6	36817.9	39669.7	42146.7	48085.9	53360.7	59438	51384.7	47455.2	55959	61332.2	54628.1	51065	47337.8	53050.1	52746.4	55039.2	54055.9	44563.9	53975.8	56671.6	42596.6	44499.6	49610	49552.1
35	33321.7	36346.8	38636.2	41482.7	47861.9	52863.7	58881.6	50616.8	47478.9	55723.1	60758.5	54103.7	51191.6	46749.2	53229.4	52444.9	55138.5	53811.8	43792.6	53710.7	56580.4	41771.7	44073.4	49388	49164.9
36	33007.4	35653.5	37987.7	40622.9	47303.8	51828.8	58056.2	49700.6	47182.7	54787.6	60334.6	53307.1	50602.2	46070.9	52756.7	51639.8	55326.7	53502.8	43431.8	54294.4	56853.2	40960.6	43939.6	48710.9	48660.9
37	32173.8	34773.1	37053.6	39724.6	46121.1	50266.1	56459.1	47919.9	46375.7	53566.6	59884.9	52332.3	49698.6	45385.2	51806.3	50431.2	54817.6	52849.5	42455.2	53894.7	56351.7	39899.7	42777.3	47586.9	47691.9
38	31604.4	33387.1	36231.3	38882.3	45178.3	49175.4	54846.7	45579.7	45620.7	51939	59187.8	51385.1	48795.9	43953.1	50564.9	48933.6	53740.1	51728.9	41403.9	53241.3	55332.4	38932.3	41877.5	46445.1	46582
39	30862.1	32104.5	35200.3	37666.2	44037.9	48314.9	53478.1	43515.9	44559.4	50563.7	58094.7	50353.7	47675.3	42999.9	49191.2	47197.1	52466.6	50786.1	40068.2	52239.7	54194.5	37720.5	41056.5	45364.7	45404.6
40	30032.3	30882	34222.1	36859.6	42828.6	47355.7	52180.1	41310.8	43898.4	48775.8	56892.9	49157.3	46499.6	42068.2	47526.9	44750.9	51316.6	49857.1	38666.5	50912.4	52781.8	36422.9	40075.3	44066.9	44139.2
41	29232.5	29718.9	33421.3	35819	41561.3	46386	51131	40156	43248.2	46908.3	55447.2	48007.3	45460.8	41599.7	46245.4	42993.3	50359.9	48687.2	37000.7	49713.9	51334.4	35163.6	38911.7	42664	42965.5
42	28477.7	28760.1	32760.7	35162	40946.6	46061.2	50771.6	38947.5	42911.4	45455.1	54598.1	47128.4	44944.5	40989.4	45300.8	41314.2	49623.9	47966.7	36215.3	49144.3	50562.3	34323.1	38533.9	41717.8	42192.3
43	27296.7	27591.9	31232.9	33379.5	39346.9	44166.1	49003.8	37893.7	41814.4	43811.4	54086.2	46511.3	43454.7	40699.9	43985.7	39689.2	48117.1	48176.2	35568.7	48413.7	50346	34143.4	38731.6	41692.3	41214.7
44	26811.9	26737.4	30443.6	32480.9	38711.6	43214.7	48160.4	37251.1	41565.8	43063.8	53585	45959.3	42445.1	40554.4	43152	38268.5	46923.6	48159.1	35265.8	47935.1	50339	34187	38615.3	41258	40628.7
45	26929.3	26671.9	30546.3	32129.4	38743.9	42684.8	47548.8	37723.8	41166.1	42869.8	53317	45784.9	42210.5	40527.2	42616.7	37660	46040.6	48204.1	35082	47884.6	49944.4	34355.7	38731.5	41056.2	40434.6
46	27587.9	27259.4	31414.4	33007.9	38962.1	42927.5	48121.6	38974.2	41637.2	43752.8	53885	46071.4	42228.6	41232	42714.3	37572.1	46222.7	49017.9	35447.5	48656.8	50434.1	34979.1	39490.1	41799.1	40974.8
47	28342.4	27820.2	32094.2	33709.8	39299.2	43275.3	48657.8	41005.7	41775.5	44147.5	53806.5	46412.3	42090.6	41414.3	42536.3	37311.7	46133.6	49313.2	35848.2	49099.8	50820.7	35750.9	40329.3	42302.4	41387.4
48	28861.6	28352.8	32809.6	34339.3	38915.9	43555.5	48962.8	41137.1	41722.1	44667.9	53991.7	46515.6	41992.9	41552.3	41902.5	37486	46047.2	49397.1	36318.4	48729.2	51164.2	36385.4	41676.1	42666.4	41631.2
49	29347.4	29045.7	33669.4	34704.2	38734.7	43985	49447.9	41828.6	41951.3	45462.7	54393.1	46846.1	41934.1	41666.4	41955.5	38095.6	46123.3	49887.1	36598.4	48617.3	51257.3	37026.8	41135.4	43026.3	41947.5
50	29923.4	29902.3	34384.2	35402.8	38958.9	44511.4	50572.9	43163	42198.6	46209.8	54908.5	47304.7	42251.6	41941.2	42349.7	38928.9	46207.7	49820.5	37187.6	48728	51027.5	37739.6	41116.6	43053.9	42408.1
51	30734	31008.5	35110.4	36174.5	39518.4	45513.6	51787.2	44863.2	42994.4	47196.9	54945.6	47695	42811.9	42194.8	42834.2	40021.4	46333.2	49799.7	37521.8	48860.2	51259	38035.2	40797.9	42585	42941.5
52	31128.9	31962.9	35542.5	37042.3	40268.5	46659	53231.3	46241.6	43616.4	48395.1	55455.9	48259.7	43624.1	42247.9	43624.5	41203	46891.8	49703.1	37560.4	48972.2	51192.7	38439.8	40638.6	42231.4	43505.6
53	31601.9	32902.3	36241.8	37774.1	41254.4	47867.2	54488.9	47306.3	44466	50000	56164.4	48801.2	44411.1	42815.5	44571.9	42504.4	47796.2	50224.2	38168.3	49347.5	51673.6	39324.4	41354.4	42981.4	44335
54	31529.7	33452.3	36496.8	37834.3	41120.4	48276	54577.4	48065.8	44422.4	51190.4	56219.5	48784.1	44612.7	43002.2	44680.3	42839.8	47361.3	50465.5	38406	48986.8	51322.2	39629.5	41095.4	42854.7	44467.7
55	31663.3	33861.7	36778	37996.9	41163.6	48370.3	54999.8	48525.8	44053.9	51778.5	55543.6	48512.2	45351.3	43118.5	45150.8	43204.6	46877.3	50430.9	38465.9	48711.3	50803.5	39385.7	40493.1	42422.4	44485.9
56	32295	34180	37224.3	38729.4	41632.5	48764.6	55041.7	48527.3	44301	52510.7	54978.5	48106.7	46142.9	43545.6	45611	43773.4	47010.1	50391.7	38424	48703.1	50613.1	39041.6	40026.3	42479.6	44668.9
57	32496.2	34642.8	37094	39002	41738.3	48815.5	54554.7	47862.8	44399.2	52727	54422	47476.9	46619	43236.7	46023.4	44559.9	46913.3	50296.3	38096.6	48275.6	49766.4	38439.9	39363.5	42249.6	44544.6
58	32709.2	34582.4	36866.9	39252.7	42133.3	49083.8	54381.4	47715.8	44155	52882.1	54673.4	47132.4	46988.5	43151	46660.1	45091.3	47314.3	50316.8	38049.5	47892.1	49510.5	37951.7	38884.5	41961.2	44555.8
59	32062	33864.3	36439.7	38703.4	41785.2	48455.9	53293.3	46388.8	43425	51935.6	53444.8	46238.2	46730.8	42197	46668.5	44723.2	47067.1	49390.7	37161.4	47222.9	48612.4	36684.5	38193.8	40894	43815.9
60	31826.1	33277.6	35730.3	38528.1	41443.8	47940.3	52504.7	45195.8	42801.8	50958.9	52150	45205.7	46480.3	41704.7	46648.6	44276.8	46544.8	48325.2	36581.8	46443.4	47692.8	35742	37213.1	39755.5	43123.8
61	30705.9	32401.7	35074.5	37926.8	40886.8	47319	51782	43839.4	41985.9	49901.7	51231.8	44762.5	45836.6	40903.7	45964.8	43359.1	45651.1	47318	35564.2	44937.8	46458.2	34476.8	36195.3	38307.2	42199.6
62	29985.9	31409.8	34323.5	37419.8	40088.2	46433.9	50987.3	42488.5	41533.2	48737.6	51001.5	44308.6	45630.1	40559.7	45739.1	42516.9	45132.3	46546.3	34821.1	43593.7	45823.3	33434.8	35166.8	37234.1	41454.8
63	28954	30548.6	33403.2	36438.9	39437.5	45751.9	49818.8	41360.6	41144.7	47863	50824.3	44062.5	45204.6	40105.5	45285.2	41637.6	44669.3	45459.6	34119.2	43191.7	44987	32530.6	34352	36436.9	40732.8
64	28125.2	29839.8	32422.4	35731.9	39117.1	45286.3	48791.9	40049	41002.3	46693.5	50889.2	44170.4	44857	39818.6	44991.9	40836.5	44361.6	44507.9	33197.4	42575.4	44867.6	31788.3	33631.3	35648.2	40133.4
65	27359.8	29117.3	31708.7	34904	39576.9	44796.8	47697.4	38470.8	40457.6	45180.8	50366	43414.8	44323	38918.8	44186.2	39692.7	43633.4	43631.6	32440.4	41786.9	44015.3	30827.8	33270.2	35078.3	39369
66	28485.4	29230.1	30970.6	34442.4	38239.3	44243.1	46649	37703	40010	44340.2	49829.6	43139.9	43987.6	38453.8	43494.8	38859.4	42855.1	43207.8	31814.2	41416.6	43580.8	30572.9	32735.1	34546.5	38867
67	22764.8	20590.5	23912.1	26987.5	26122.7	31777.6	34154	31195.5	29509.7	36132.7	42775.2	41501.8	40062	37827.2	36712.4	35308.8	40057.9	42564.8	29393.1	36898.4	40166.8	30527	30843.9	31888.3	33319.8
68	23295	20622.4	23891.5	27306.8	26417.5	31809.3	34498	31654.5	29786.7	36681	42684.9	42118.6	39669.3	38296.1	36736.9	35167	40480.8	42805.4	29927.2	37595.9	41044.1	31532.6	31538.7	32615.6	33674
69	24674.3	21012.4	23899.6	27452.8	26771.6	31881.4	34825.6	32035.1	30074	36806.7	42755.3	42397.2	39943.9	38403.5	36436.5	35093.8	40961.7	42852.8	30516.7	37751.3	41090.4	31935.4	31583.8	32714.6	33911.3
70	25838.9	21660.1	24563.3	28285.2	27035.8	32474.6	35546.8	32933	30961.2	37701.4	43403.2	43181	40552	38768.3	37151.9	35744.5	41984.8	43100.6	30966.1	38605.7	41702.6	32631.1	32380.5	33430.5	34608.5
71	26951.6	22518.6	25735.7	29494.5	28127.4	33584	37311.1	34365.6	31795.5	39210.7	44577.5	44223.5	41446.9	39276.8	38402.6	36998.8	43153.3	43793.7	31558.5	39766.5	42542.5	34048.3	33460.6	34591.5	35705.6
72	27342.7	23272.1	26128.2	30285.4	29000	34342.7	38184.4	35668	32365.2	40778.4	45630.1	45330.8	42175.2	39827.5	39499.9	38240.8	44071.7	44023.6	31964.6	40238.8	42975	34692.2	34247.1	35316.5	36483.4
73	27419.1	23915.9	27201.9	31019.7	29985.7	35093.9	38996.5	36702.4	33071.2	42079.6	46356.5	46093.8	42640.8	40694.6	40558.1	39459	44655.6	44394.6	32498	40803.5	43098.6	35410.5	34659.1	35767.9	37190.7
74	27759.6	24303.4	27836.6	31526.5	30826.5	35698	39751.2	37525.2	33726.9	43098.9	46652	46158.6	42661.8	41010.6	41102.7	39803.4	44420.1	44158.4	32288.1	40480.8	42420.7	35143.6	34587	35202.5	37422.6
75	28958.7	25088.6	29004.4	32492.6	31601.2	36611.6	40885.6	38587.1	34550.5	44450	47744.8	46871	42903.5	41445.4	42213.8	40547.6	44700.4	44467.3	32770.3	41050.8	42895.2	35491.9	34767.8	35278.2	38140.8
76	30033.9	25760.6	29499.6	33113.9	32435.7	37166.8	41707.3	39276	35167.9	45657.9	48200	46965.8	43042.7	41562.4	42624.4	41077.2	44552	44656.6	33022.7	41128.7	42498.6	35231.7	34447.8	35077.3	38496.1
77	30362.1	26094.1	29739	33466.2	33682.1	37326.9	42429.4	40036.4	35466.3	46524.5	48602.7	47104	43334.9	41724	42871.4	41641.7	44509.6	44204.6	32871.4	40712.6	42095.5	34821.3	34014.8	34540.4	38674
78	30878.1	26329.3	30145.1	33782.7	33071.8	37477.6	42649.2	40577.8	35299.7	46742	48226.7	46623.3	43092.4	41096.5	42777.8	41914.3	43871.3	43951.4	32283.8	39849.4	41230.9	34105.6	33085.9	33935.7	38458.3
79	30829.1	26515.4	29871.8	33690.3	32821.1	37240.7	42676.4	40031.5	35076.5	46087.6	47439.6	45016.9	42642	40335.3	42291	41759.1	42728.9	42993.1	31532	38717.6	40398	32995.6	32206.5	33223.2	37880
80	30462.6	26285.4	29802.9	33758.3	32803.7	37219.8	42395	39695.3	34946.1	45234.4	46665.6	44323.5	42462.9	39969.8	42393.6	41672.8	42409.6	42618.6	31075.9	38016.5	39634.3	32092.3	31582.9	32845.6	37515.3
81	29907.8	25945.3	29542	33319.6	32861.9	37182.9	42066.5	38928.8	34801.3	44475.9	46342.3	43503.8	42420.8	39431.6	42208.6	41196.1	41845.4	42045.4	30835.5	37200.5	39168.4	31105.4	31097.4	32158.2	37066.3
82	28957.5	25689	29157	32955.7	32899.8	36658.4	41397	37946	34371.8	43306.6	45693.7	43056.1	41963.2	38729.4	41982.2	40572.5	41424.6	41657.9	30108	36484.6	38207.7	30232.1	30191.5	31317.9	36456.7
83	28120.3	25511.1	28986.7	32580.8	32146.3	36369.3	40919.5	37410.2	34066.5	42237.7	45137.1	42091.5	41680	38200.7	41672.2	39826.1	40978.6	41161.1	29514.3	35679.3	37290.9	29238.6	29777.7	30693.4	35887.1
84	27512.7	25396.3	28619.7	32211.1	31258.8	35848	40543.9	35844.3	33383.4	41429.3	44516.9	41627.8	41140.8	37453.8	41161	39197	40260.4	40489.7	28954.4	34811.8	36102.1	29010	29052.4	29889.1	35238.1
85	27107.6	24833.9	28283.5	31588.5	30362.7	35643.9	39676.1	34815.9	32897.1	40351.8	43693.6	40967.1	40255.6	36962.9	40392.4	38550.3	39862.5	39849.9	28119.9	34214.8	35228.7	27834.8	28233.2	29290	34542.4
86	26927.8	24825.9	27848.9	30979	29498.8	35198.8	39103.7	33689.7	32567.6	39156.1	43030.1	40638.2	39932.9	36645	39960	38057	39650.2	39305.8	27411.6	33549.2	34443.6	27084.8	27615.7	28712.2	33993
87	26583.3	24614.2	27033.4	30232.7	29021.8	34592.2	38409	32902.1	32014	38164.5	41545.1	40113.8	39387.8	36336.3	39372.3	37479	39195.2	39035.6	26626.7	32931.9	33838	26441.9	27503.8	28104.9	33395
88	25749.9	24156.5	26380.9	29398.6	28496.1	34043.3	37965.6	31714.9	31517.9	36987.5	40352.9	39577.8	38953.2	36141.8	38927.4	36818.5	38693.4	38528.8	26322.3	32264	33446.5	26026.1	26878.4	27493.6	32784.8
89	24652.2	23517.6	25494.7	28768.6	28030.1	33644.7	37092.4	30640	31052.2	35912.4	39072.9	38663.7	38345.3	35788.7	37728.3	36053.1	37778	37797.6	25663.7	31700.2	32867.3	25536.2	26182.5	27256.5	32051.6
90	23602.9	23179.6	25037.8	28268.4	27454.9	33124.4	36294.9	30068.4	30749.5	34778.3	38170.7	37862.1	37747.7	35273.4	36478.9	34752.9	37348.1	37429.2	25333.8	31474.2	32504.2	25417.3	25808.3	26989.4	31464.6
91	23211.5	22621	24485	27848.8	26884.1	32874.9	35781.6	29836.6	30661.4	34436.3	37288.6	37332.5	37499.7	34889.9	35730	33941.8	37022	37336	25192.1	31211.9	32394.2	25406	25544.5	26937.6	31098.7
92	22735	21965.7	24266.3	27310.6	26619.2	32531.6	35145.2	29796.4	30178.8	33968.5	36490.2	36702.2	37021.5	34497.7	35011.3	32994.3	36496.7	36719.7	24820.5	30949.5	31744.8	25005.2	25154.7	26080.5	30591.9
93	22410.7	21323.9	23924.8	26984.3	26304.8	31958.8	34832.9	30020.7	30146.5	33686.5	36148.9	36047.3	36615.2	34288.4	34443.2	32382.1	35785.5	35861	24942.1	30491.6	31041.6	25055.2	24601.4	25444.9	30197.6
94	22384	20984.9	23821.1	26712.6	25879.4	31963.3	34411.6	30251.3	29861.9	33949.6	36261.6	35832.6	36353	33447.6	33999.9	32040.7	35485.9	35558.9	24805.7	30193.2	30765.2	25248.8	24507.5	24918.4	29984.9
95	22757.2	20748	23600.2	26542.4	25474	31582.8	34272.5	30746.3	29659.7	34192.3	36476.5	35968.2	36533.3	33396.4	34071.6	32026.6	35222.5	35457.2	24882.5	30010	30456.6	25498.2	24284.4	24644.3	29937.6
96	22359.6	20612.7	23394.4	26500.8	25273.9	31332.2	34215.9	31307.5	29613.6	34598.2	37170.4	35916.9	36690.8	33468.8	34211.5	31963.5	35474	35172.8	24871.2	29860.7	30208.1	25514.7	23885.5	24102.3	29905
97	22279.9	20866.8	23513.8	27030.4	25493.5	31306	35015.2	32324.5	29574.5	35255.7	37949.4	36392.6	36588	33605.6	34640.3	32142.1	35375.2	35137.4	24824.3	29602.6	30064.7	25350.3	23682.4	23599.6	30067.3
98	22293.4	21055	23657.4	27537.5	25637.7	31509	35549.6	33505.5	29685	35678.1	38623.5	36354.8	36810.4	33618.5	34773.9	32527.8	35211.2	34729.1	24319.2	29153.5	29446.3	25050.1	23454.1	23253.2	30143.1
99	22436.8	21338.6	23739.4	28044.3	26020.9	31654.2	36355.7	34412.6	29791.6	35733.5	38671.5	35895.7	36911.2	33167.2	34989.9	32647.6	35010.2	34013.5	24086.8	28875.7	29247.9	24742.7	23096.9	23090.9	30165.6
100	22395.7	21721.3	24002.7	28123.9	26648.7	31754.5	36550.9	34963.5	29804.2	36286.5	38884	35386.9	36938.4	33076.2	35573.8	32866.4	35031	33250.2	23998.3	28581.9	29070.9	24539.9	22695.3	22688.4	30201.4
101	22371.3	21704.7	24212.9	28090.8	27595.1	31726.8	36657.7	35072.5	29795.1	36592.2	38633.5	35017.8	37033	32607.5	35811.8	32962	34550.5	32962.9	24085.3	28222	28722.6	24267.5	22251.2	22348.8	30137.3
102	22494	21888	24251.4	28069.2	28008.5	31574.7	36577	35068	29522.1	36970	38703.8	34784	36825.4	32654.3	36031.8	33053.8	34617.1	32306.7	24069.9	27651.5	28317.3	24147.3	21822.8	22124.7	30063.9
103	22424.2	21924.5	24497.1	28068	28544.8	31832.1	36441.6	34971.2	29825.6	36937.2	38406.7	34141.3	36892.6	32606.5	36105.7	33354.5	34209.2	31993.4	24075.1	27019.8	27991	23732.3	21294.9	21681.7	29957.1
104	22440.8	21960.4	24631.7	28126.3	28774.7	31827.1	36171.8	34516	29816	36485.4	37893.4	33556.6	36774.8	32100.4	36112.9	32888.6	33674.3	31678.3	23998.5	26574.1	27307.1	23411.1	20663.6	21031	29684
105	22413.3	22263.9	25063.3	28441.7	28970.7	32055.5	36116.9	34704.9	29927.2	35923.7	37481.3	33271.3	36702.1	31655	36084.8	32968.2	33452.7	31303.4	23681.1	26274.9	26652.9	23082.6	20368.2	20917.8	29574.1
106	22046.5	22282	25672.2	28306.2	28754.7	32126.9	36128.3	33709.8	29735.2	35740.9	37036.5	32377.7	36435.1	31329.6	35926.4	33082	33304.4	31283.3	23219.1	25715.5	26404.6	22503.9	20280.2	20741.2	29339.3
107	21801.3	22281	25607.8	28192.6	28534.1	32295.7	35797.7	33104.8	29483.1	35351.8	36500.4	31610.2	36014.7	30721.7	35504.2	32623.2	32823.7	30954.6	22626	25296.1	26056	22085.5	20001.5	20364.7	28984.7
108	21789.2	22367.2	25612.2	28212.4	28259.7	31959.9	35636.9	32665.2	29164.3	34810.7	36146.5	31457.3	35587	30683.2	35247.2	32381.4	32330.9	30778.9	22064.1	24776.7	25793.5	21605.6	19817.9	20220.2	28723.7
109	21707.4	22222.9	25176.2	27744.4	27831.5	31551.9	34946.3	31568.4	28787.4	33731.7	35442.7	31086	34751.9	30509.3	34576.2	32346	31782.5	30572	21372.1	24404.1	25672.7	21098.2	19424	20193.5	28270.8
110	21863.7	22190.3	25206.5	27660.4	27653.3	31313.2	34235.1	30595.1	28315.1	33446.8	35086.4	30737.4	34208.7	30300.5	33655.2	31775.4	31389.8	30432.4	20751.6	24227.1	25726	20797.2	19155.7	20153.2	27953.2
111	21570	22040.5	25477.8	27614	27251.3	31412.3	33933.3	29734.9	28294.8	32963.2	34261.3	30579.9	33904.3	30356.3	32771.5	31571.6	31085.9	30658.3	20369.6	23809.9	25748.2	20490.4	18898.4	20247.8	27710.2
112	21542.9	21854.9	25363.6	27307.2	27175.1	31140.7	33461.4	28867	28050.6	32114.1	33080.6	30286.8	33194.4	29544.5	31954.3	30886.3	30796.8	30233	19845.4	23618.7	25703.1	20434.4	18783.7	20305.8	27314.4
113	21171.2	21489.6	24837.7	26841.6	26956.9	30775.6	32963.1	27851.4	27718.1	31265.8	31792.1	29658.7	32630.7	28689.2	31116.7	30131.4	30525	29651.4	19657	23443.4	25466.1	20241.8	18613.2	19993.5	26811.7
114	20798.4	21368.7	24320.3	26573.4	26464.6	30574.7	32533.5	27082.1	27482.7	30602.1	31208.5	29273.9	32384.1	28116.7	30498.7	29509.3	30193	29376	19627.3	23415.9	25513.3	20543.6	18601.4	19851.5	26496.4
115	20833.5	21267.4	24214.5	26454.5	26429.4	30660.1	32161.9	26715.1	27308.3	30101.8	30550.3	28955	32359.9	27625.1	30192.3	28862	30010.1	29167.4	19589	23632.4	25577.2	20267	18580.8	19723.3	26301.6
116	20585	20828.5	24126.6	26205.5	26259	30539.7	32242.8	26592.3	26905.8	29438.5	29957.5	28696.8	32229.9	27086.2	29818.2	28276	29628.6	28868.5	19659.9	23770.4	25209.9	20458.4	18668.4	19599.3	26068.8
117	20596.3	20338.3	23731.6	26025.2	26088.6	30670.3	32203.3	26602.7	27094.1	28951	29680.5	28332.3	32217.4	26554.3	29400	27495.2	29024	28387.9	19566.6	23760.3	25076	20432.8	18680.9	19150.9	25835.9
118	20516.3	20295.5	23746	26019.5	26176.3	30614.8	32298	27116.7	27146.9	29050.4	29776.9	28474.2	31957.5	26285.9	29465.2	27440.7	29191	28326.1	19900.9	23845	24723.8	20442.4	18751.2	18887.8	25852
119	20409.9	20103.4	23882.3	25864.9	26161.4	30705.4	32045	27540.5	27301.1	29041.2	29932.6	28576.7	32058.4	26022.9	29229	27137.4	29122.3	27732.3	19814	23977.8	24358.4	20376.7	18856.8	19811.8	25835.9
120	20546.2	19972.5	23740.2	25937.3	26099	30787.9	32233.4	28193.6	27720.6	29411.4	30147.1	28580.9	32761.9	25908	29622	26987.6	29046	27247.3	19711.4	23862.3	23988.7	20250.9	18840.8	18103.6	25820.9
121	20483.7	20193.8	23892.3	26059.2	26146.1	30897.7	32231	28892	28032.2	29785.9	30734.5	28375.5	32737.7	26080	29892.4	27120.3	29085.3	26730.4	19685	23497.3	23335.2	20288.7	18554.1	17806.6	25855.7
122	20665.1	20292	24228.5	26322.6	25831.8	30500.1	32570	29680.5	27865.7	29869.3	31276.6	28324.6	33069.4	26175.5	30029.9	26905	28857.5	26159.2	19614.6	22943.9	22742.6	20009.3	18238.6	17414	25816.1
123	20780.7	20523.5	24493.1	27086.5	26038.5	30509.7	32918.8	29916.5	28061	29877.5	31861.5	28316.2	33320.2	26358.9	30407.1	26655.2	28776.9	25946	19508.9	22417	22213.7	19879.4	18071.9	17202.4	25880.9
124	20890.7	20642	24784.7	26919.1	26244.4	30786	33177.3	30496.1	28519.7	30157.1	32244.8	28553.7	33497.1	26641.4	30649.6	26625.7	28866.7	25656.8	19694.3	22198	21549	19910.3	17724.9	16918.3	25972.8
125	21236.2	20921.8	25164.2	27037.4	26751.1	30957	33416.6	30805.8	28569.3	30192.6	32806.8	28164.7	33624.4	26690.2	30849.5	26715.6	28565.8	25308.6	19903	21673	21153.9	19766.8	17507.9	16730.1	26021.3
126	21272.8	20904	25542.5	27175.1	27220	31051.2	33479.7	30891.2	28702.5	30215.5	32846.8	28106	33912	26629.8	31195.7	26687.4	28216	25131.6	19877.8	21253.4	20770.9	19462.1	17192.3	16356.6	26003.9
127	21373.6	20935.3	25520.2	27221.9	27935.8	31155.5	33613.8	30950.4	29186.3	30241	32800.9	27822.5	34050	26383	31406.4	26899.6	28106.2	24782.1	20030.1	20878.7	20224.5	19787.6	16801.6	16132.5	26010
128	21424.9	21241.6	25692.6	27361.9	28464.8	31436.2	33378.9	30417	29286.4	30001.4	32567.7	27608.3	34154.9	26233.8	31672.8	27205.4	27904.3	24274.8	19963.2	20243	19809.4	19044.9	16441.7	15853.1	25903.5
129	21210	21041.3	25493	27231	28769	31520.6	33341.8	30175.1	29354.8	29737.5	32106.3	27231.8	33631.6	25680.5	31684.8	27135.4	27612.2	23578.8	19483	19623.1	19012.7	18644.9	15824.3	15457.1	25607.5
130	21028.4	21048	25693	27164.5	28848.4	31534.2	32964.4	29563.1	29188	29337.4	31395.4	26850.3	33517.2	25271.9	31405.3	27302.1	27365.1	23130.3	19214.9	18950.2	18556.9	18159.9	15415.5	15113	25334.1
131	20978.8	20949.4	25640.7	27087.5	28938.3	31287.4	32478.4	28937.6	28925.3	28960.4	30583.3	26389.7	32666.3	25010.9	30791	27410.4	27014.4	22696.3	18520	18516.4	18130.5	17409.5	15153.2	14820.2	24970.7
132	21006.8	20927.3	25781.5	27101.2	28832.3	31239	32036.9	28080.9	28521.6	28612.5	29647.6	25881.5	31715.2	24362.3	30213.4	27166.7	26259.8	22342.6	17660.4	17940.5	17546.5	16759.3	14702.4	14353.6	24528.8
133	20809	20894.1	25573.6	26819.2	28749.7	30900.7	31126.4	27358.7	28207.2	28360.6	28519.8	25221.3	31022.1	23764.6	29365.9	26819.6	26089.5	21945.8	16856.8	17075.8	17186.3	16364.5	14106.4	14064.4	24050.1
134	20783.1	20767.6	25157.7	26550.7	28598.2	30767.1	30669	26618.8	27717.8	27794.8	27371.9	25259.6	30218.7	22758.4	28545.3	26327.8	25304.2	21158.7	16149.1	16425	16570.9	15521.6	13701.4	13572.8	23512.9
135	20687.3	20484.4	24757.6	26278.1	27995.1	30134.5	29965.6	25838.4	26884.8	27033.6	26187.3	24332.9	29227.2	21756.3	27592.7	25611.6	24636	20290.9	15436.7	15763.8	16021.8	14871.2	13217	13290.3	22845.6
136	20600.8	20456.7	24403.1	26013.9	27573.3	29435.3	29239.8	24806.6	26045.2	26413.3	25047.8	23857.2	28314.1	21112.8	26640.2	24355.8	23859.1	19380.7	14799.8	15275.5	15352.9	14277.2	12871.1	12845.6	22207.4
137	20453.2	20195.4	23998.8	25537.9	27219.6	29090.8	28498.4	24096	25199.5	25818.2	24140.1	23061.7	27442	20366.4	25587.2	23504.4	23188.2	18631.3	14222.2	14855.2	14942.5	13872.9	12386	12571	21620
138	20139.2	20083.4	23553.1	25088.8	26461.3	28473.5	27728.7	23347.8	24149.2	24884	23113.2	22266	26338.2	19574.8	24345	22251.2	22331.6	17684.5	13759.7	14380.5	14316.3	13173.5	11941.5	12249.2	20901.4
139	19628.1	19768.7	22702.7	24169.3	25634.9	27676.9	26823.3	22395.6	23207.4	23926.3	22176.9	21386	25213.6	18494.4	22915.2	20928.8	21099.3	16830.8	13291.4	13892.3	13719.9	12614.3	11404.8	11726.5	20067.8
140	19054.7	19175.6	22132.3	23258.3	24800.3	27094.2	26078	21875.7	22424.8	23012	21149.7	20606.4	23754.3	17644.4	21607.9	19467.1	20009.3	15952	12764.9	13337.3	13163.8	12083	10976	11379.1	19283.4
141	18717.9	18761.4	21384.8	22564.5	24025.2	26280.7	25282.5	21158.4	21581	22153.5	20370.3	19678.6	22640.5	16594.2	20317.6	18286.3	18957.2	15014.5	12468.1	12962.1	12691.8	11586.7	10555.5	11172.9	18550.3
142	18287.2	18243	20626.4	21744.2	23291.7	25482.3	24362.8	20747	20914.9	21454	19959.3	18716.2	21674	15752.8	19500.5	17266.5	17988.9	14176.2	11898.9	12424.7	12257.7	11170.5	10173.2	10780.3	17870.6
143	17691.2	17557.6	19782	20718.6	22505.4	24569.7	23438	20130.7	20247.5	20490.8	19391.8	17659.8	20841.8	14910	18626.3	16043	16990.1	13379.6	11436.7	11976.6	11773.4	10649.4	9780.71	10395	17124.4
144	17110.8	17064.8	18999.4	19934.2	21762.7	24002.7	22667.1	19942.8	19675.7	19607.6	19026.4	16706.4	20160.2	14187.8	17753.5	15201	16007.5	12550	10837.8	11386.3	11197.9	10177.4	9343.3	10029.2	16472.2
145	16462.4	16395.1	18391.3	19121	21176.7	23439	21793.4	19401.7	19064.6	19054.1	18618.8	16056.7	19329.1	13682	16894.6	14408	15101.4	11915.3	10285.6	10843.4	10606	9698.69	8894.02	9549.64	15840.9
146	15723.2	15647.4	17603	18238.2	20220.4	22576	20852.6	18941.6	18412.5	18351.2	17859.7	15131.9	18371.4	13003.4	16024.3	13589.1	14091.2	11246.9	9766.76	10104.6	9871.61	9280.5	8450.78	8919.02	15094.9
147	15103.1	15092.8	16958.7	17442.8	19522.7	21697.8	20066.6	18270.7	17607.8	17475.2	17159.3	14553.2	17510.1	12415.8	15280.5	12926.5	13265.8	10625.4	9322.05	9439.74	9222.07	8904.3	8053.01	8386.43	14429.3
148	14392.9	14305.8	16028.8	16508.1	18441.8	20614.5	19199.6	17306.7	16807	16498.6	15979.5	13495.5	16276.5	11766.9	14317.8	12353.8	12329	9955.05	8821.49	8791.01	8560.32	8425.23	7583.15	7897	13610.7
149	13649.8	13563.6	15196.3	15648.8	17456.6	19502	18042.7	16559.7	15855.3	15677.2	15070.5	12489.7	15145.8	11082.7	13451.7	11647	11440.6	9391.89	8312.64	8267.7	8007.75	7943.74	7096.06	7388.27	12828.7
150	12741	12775.2	14238	14715	16241.3	18216	16846.9	15859.3	14767.3	14675.3	13739.7	11674.4	13990.9	10321.5	12540.3	10871.5	10639.7	8656.21	7852.49	7524.06	7432.66	7459.92	6694.11	6882.36	11973.1
151	11843.6	12067.1	13232.2	13739.2	14921.6	16724.7	15565.3	14167.2	13633.8	13571.2	12639.7	10617.6	12807.8	9583.16	11648.2	10137.7	9787.75	8117.88	7276.53	6988.1	6869.57	6932.74	6166.19	6345.36	11057.7
152	10898	11112.8	12097.3	12779.4	13666.3	15304	14344.6	13051.9	12375.3	12384.9	11384.3	9750.08	11708.7	8801.41	10631.3	9315.84	9353.51	7463.04	6720.19	6672.28	6360.13	6456.3	5910.43	5867.35	10183.7
153	9931.82	10163.3	10874.2	11762.7	12360.7	13622.6	12828	11739.1	11249.3	11315.5	10241.2	8692.64	10588.3	7989.42	9541.62	8571.53	8086.33	6929.3	6191.35	5933.73	5816.31	5971.1	5245.92	5373.91	9209.16
154	8881.58	9332.48	9695.55	10542.2	11117.3	12096.4	11582.2	10413.9	10110.5	10067.2	9070.72	7944.65	9461.4	7301.8	8657.5	7727.64	7415.91	6409.37	5635.37	5380.6	5382.18	5382.61	4830.25	4937.57	8307.37
155	7803.88	8103.75	8417.64	9228.36	9532.83	10455.8	10081.6	9116.61	8964.44	8869.24	7866.36	7122.64	8279.24	6501.84	7545.76	6894.65	6544.24	5766.84	5127.22	4916.51	4828.51	4834.09	4358.91	4465.43	7317.77
	6604.01	6941.73	7137.22	7933.47	7951.7	8779.32	8552.77	7830.84	7646.17	7638.28	6866.12	6155.2	7099.9	5753.15	6353.16	5895.97	5559.64	5064.24	4604.82	4332.34	4353.41	4309.29	3851.73	3981.78	6299.84
	5381.41	5623.92	5905.53	6419.61	6288.06	7041.1	6978.33	6560.18	6256.44	6445.7	5698.11	5291.28	5796.59	4823.76	5024.53	4605.34	4687.89	4176.54	3961.64	3707.22	3682.92	3679.61	3364.78	3396.7	5199.88
	4130.35	4343	4529.07	4977.41	4707.92	5241.7	5441.8	5117.81	4669.43	5067.71	4484.89	4191.24	4331.36	3726.82	3761.96	3420.5	3562.67	3296.99	3247.07	3086.56	3062.11	4059.01	2824.71	2932.45	4092.27
	3026.68	3120.53	3234.47	3454.8	3239.78	3650.83	3784.28	3739.89	3320.72	3731.17	3331.57	3082.51	3010.17	2856.47	2754	2609.96	2693.01	2621.21	2616.99	2494.2	2504.4	2542.41	2394.67	2436.25	3010.46
	2317.26	2315.33	2366.7	2436.25	2335.64	2465.3	2528.94	2570.81	2355.74	2562.08	2443.1	2353.55	2260.67	2263.55	2203.55	2169.41	2183.52	2202.23	2298.81	2174.08	2180.27	2152.43	2151.5	2137.64	2309.51
	2089.84	2099.93	2088.57	2101.95	2089.18	2104.93	2122.85	2126.65	2087.85	2129.56	2123.64	2107.76	2074.1	2080.89	2065.29	2067.47	2065.69	2053.04	2069.95	2066.25	2070.9	2072.9	2077.78	2080.85	2088.24
	2079.82	2081.88	2068.53	2077.07	2061.75	2070.57	2075.16	2084.77	2063	2072.65	2056.69	2065.71	2072.4	2071.67	2058.17	2062.61	2047.14	2062.32	2054.53	2067.9	2063.02	2061.49	2060.97	2053.04	2066.37

## Sheet: S5 Fig
S5 Fig
	CRYdKOMEF
	Per3L
h	MycGFP	Myc-CRY1
2.30444
2.72111
3.13778
3.55444
3.97111
4.38805
4.80472
5.22139
5.63805
6.05472
6.47139
6.88805
7.30472
7.72139
8.13805
8.55472
8.97139
9.38833
9.80528
10.2219
10.6386
11.0553
11.4719
11.8886
12.3053
12.7219
13.1386
13.5553
13.9719
14.3886	-0.477096	0.934977
14.8053	-0.477096	0.955721
15.2225	-0.495499	0.962634
15.6392	-0.504709	0.979755
16.0558	-0.528083	0.987127
16.4725	-0.543654	0.994459
16.8892	-0.559693	0.99763
17.3058	-0.571736	1
17.7225	-0.597039	0.997384
18.1392	-0.617284	0.995292
18.5558	-0.650806	0.989957
18.9725	-0.71156	0.990115
19.3892	-0.772331	0.981848
19.8058	-0.828079	0.965115
20.2228	-0.883811	0.936697
20.6394	-0.931444	0.901313
21.0564	-0.979077	0.858897
21.4731	-1.02214	0.806153
21.8897	-0.979077	0.748042
22.3064	-1.02214	0.681537
22.7231	-1.04157	0.609127
23.1397	-0.979077	0.525215
23.5564	-1.02214	0.432132
23.9731	-0.932904	0.336536
24.3897	-0.866902	0.243508
24.8064	-0.797737	0.157194
25.2208	-0.714392	0.0791639
25.6378	-0.624096	0.00684866
26.0544	-0.535243	-0.0538064
26.4711	-0.470006	-0.109119
26.8878	-0.431461	-0.144519
27.3044	-0.359464	-0.176337
27.7211	-0.294453	-0.191438
28.1378	-0.211803	-0.196463
28.5544	-0.148669	-0.193609
28.9708	-0.0376408	-0.172715
29.3875	0.0178298	-0.163369
29.8042	0.0873419	-0.152922
30.2208	0.16099	-0.141547
30.6375	0.238565	-0.130164
31.0544	0.300379	-0.128024
31.4711	0.398565	-0.125147
31.8878	0.496229	-0.121564
32.3044	0.576828	-0.117513
32.7211	0.661476	-0.111053
33.1378	0.744648	-0.102563
33.5544	0.827819	-0.0931228
33.9708	0.89528	-0.0826596
34.3875	0.937387	-0.0708488
34.8042	0.975758	-0.0547814
35.2208	1.00507	-0.0373823
35.6375	1	-0.0196423
36.0542	0.987766	0.00871936
36.4711	0.975514	0.0383335
36.8878	0.962898	0.0745743
37.3044	0.934693	0.111846
37.7211	0.906472	0.150449
38.1378	0.87825	0.190367
38.5542	0.850028	0.23547
38.9711	0.827402	0.280018
39.3875	0.802256	0.321039
39.8042	0.782601	0.363621
40.2208	0.767083	0.407805
40.6375	0.754153	0.442841
41.0542	0.736306	0.475855
41.4708	0.718824	0.502132
41.8878	0.802256	0.524969
42.3044	0.782601	0.543446
42.7211	0.767083	0.559656
43.1378	0.802256	0.570127
43.5544	0.782601	0.578791
43.9711	0.767083	0.585727
44.3875	0.736306	0.585719
44.8042	0.718824	0.577935
45.2208	0.802256	0.566275
45.6375	0.767083	0.554092
46.0542	0.802256	0.539919
46.4708	0.782601	0.513555
46.8878	0.767083	0.486057
47.3044	0.767083	0.454057
47.7211	0.754153	0.421193
48.1378	0.736306	0.385848
48.5544	0.782601	0.342053
48.9711	0.767083	0.300826
49.3878	0.802256	0.261692
49.8042	0.782601	0.223564
50.2208	0.767083	0.17969
50.6375	0.736306	0.136038
51.0542	0.767083	0.102032
51.4708	0.802256	0.0685738
51.8875	0.782601	0.0396176
52.3044	0.767083	0.0120565
52.7211	0.767083	-0.0130156
53.1378	0.754153	-0.0294714
53.5544	0.736306	-0.0438822
53.9711	0.782601	-0.0529662
54.3878	0.767083	-0.0600526
54.8042	0.802256	-0.0593075
55.2208	0.767083	-0.0567789
55.6375	0.767083	-0.051254
56.0542	0.754153	-0.042059
56.4708	0.705982	-0.0311281
56.8875	0.715939	-0.0163369
57.3042	0.725827	0.00233045
57.7211	0.729129	0.0210533
58.1378	0.733977	0.040981
58.5544	0.739938	0.0613447
58.9711	0.74887	0.0825644
59.3878	0.759749	0.10273
59.8044	0.770576	0.122515
60.2208	0.779334	0.141864
60.6375	0.787033	0.158122
61.0542	0.793671	0.172136
61.4708	0.799493	0.181062
61.8875	0.802516	0.185849
62.3042	0.807087	0.183178
62.7208	0.795913	0.170749
63.1378	0.780533	0.153548
63.5544	0.764076	0.125329
63.9711	0.740755	0.0928612
64.3878	0.714584	0.0574765
64.8044	0.68763	0.0164083
65.2211	0.656576	-0.0251276
65.6375	0.619005	-0.0663306
66.0542	0.580651	-0.108469
66.4708	0.537815	-0.151994
66.8875	0.488339	-0.188743
67.3042	0.448561	-0.217508
67.7208	0.379258	-0.244467
68.1378	0.306809	-0.26189
68.5544	0.239174	-0.275572
68.9711	0.168306	-0.286328
69.3878	0.0899659	-0.290775
69.8044	0.0071076	-0.294437
70.2208	-0.0924684	-0.296205
70.6375	-0.199135	-0.295246
71.0542	-0.307938	-0.292019
71.4708	-0.420409	-0.287691
71.8875	-0.531819	-0.282032
72.3042	-0.612505	-0.27638
72.7208	-0.690028	-0.269777
73.1378	-0.767448	-0.25975
73.5544	-0.838767	-0.246203
73.9711	-0.898217	-0.23222
74.3878	-0.947327	-0.217865
74.8044	-0.926647	-0.20397
75.2211	-0.88925	-0.189995
75.6378	-0.83835	-0.175489
76.0542	-0.770993	-0.160833
76.4708	-0.692757	-0.146644
76.8875	-0.599298	-0.132463
77.3042	-0.503128	-0.118599
77.7208	-0.406176	-0.10728
78.1375	-0.303542	-0.0990757
78.5544	-0.194425	-0.0916326
78.9711	-0.0789483	-0.0848553
79.3878	-0.0085326	-0.0793462
79.8044	0.0538544	-0.0744792
80.2211	0.112175	-0.0709756
80.6378	0.172407	-0.0680903
81.0544	0.22647	-0.0665763
81.4708	0.265293	-0.0645391
81.8875	0.304723	-0.0631361
82.3042	0.344901	-0.0621849
82.7208	0.379414	-0.0616221
83.1375	0.402509	-0.0616618
83.5544	0.41808	-0.0613526
83.9711	0.432174	-0.0606709
84.3878	0.44625	-0.0599971
84.8044	0.460343	-0.0591173
85.2211	0.466339
85.6378	0.469675
86.0544	0.473012
86.4708	0.469241
86.8875	0.455669

## Sheet: S8 FIg
S8 Fig
Fig.S8A					Fig.S8B				Fig.S8C
	1	2	3			1	2			CMV	RREx3CMV
h	BM-CK2b SpL				h	BMAL1-CK2b SpL			h	CK2b	BMAL1
2.10167	1.3624	0.463022	0.347011		2.20278				2.00083	0.443731	0.38528
2.61833	1.28362	0.557097	0.215509		2.71917				2.1675	0.407798	0.377911
3.135	1.32571	0.737279	0.260097		3.23555				2.33417	0.395838	0.368163
3.65167	1.17129	0.873377	0.268174		3.75222				2.50083	0.386674	0.360558
4.16833	0.828608	0.990358	0.337964		4.26889				2.6675	0.379176	0.354159
4.685	1.09333	0.889706	0.329887		4.78556				2.83417	0.377527	0.345716
5.20194	0.857536	0.939085	0.344426		5.3025				3.00083	0.368271	0.338588
5.71861	0.705315	0.97637	0.374152		5.81917				3.1675	0.361951	0.331969
6.23528	0.61474	0.991027	0.404523		6.33583				3.33417	0.356412	0.325921
6.75167	0.568362	0.903082	0.435218		6.8525				3.50083	0.351364	0.320204
7.26833	0.569395	0.894175	0.463651		7.36917				3.6675	0.346646	0.314765
7.785	0.58937	0.892862	0.494346		7.88583				3.83417	0.342237	0.310082
8.30167	0.629319	0.901813	0.528271		8.4025				4.00083	0.338036	0.305995
8.81833	0.678223	0.914277	0.562197		8.91889				4.1675	0.334356	0.302781
9.335	0.727127	0.926322	0.59483		9.43556				4.33417	0.330383	0.299415
9.85167	0.776145	0.938173	0.629402		9.95222				4.50083	0.326665	0.29632
10.3683	0.825049	0.949894	0.667205		10.4689				4.6675	0.323082	0.293439
10.885	0.874067	0.962813	0.70727		10.9856				4.83417	0.319591	0.29089
11.4019	0.922971	0.977735	0.745396		11.5025				5.00083	0.316228	0.288363
11.9186	0.962002	0.990518	0.787399		12.0192				5.1675	0.313077	0.286113
12.4353	0.989898	0.999848	0.82811		12.5358	-0.234469	-0.128855		5.33417	0.310147	0.284132
12.9517	0.998967	1	0.86462		13.0525	-0.255177	-0.0957252		5.50083	0.307456	0.282444
13.4683	1	0.996946	0.898223		13.5692	-0.281897	-0.069771		5.66778	0.305038	0.280902
13.985	0.982206	0.984521	0.928918		14.0858	-0.299265	-0.0435115		5.83444	0.302935	0.27951
14.5017	0.960395	0.971575	0.957351		14.6022	-0.303941	-0.018626		6.00111	0.301142	0.278315
15.0183	0.93778	0.958681	0.978029		15.1189	-0.299933	0.00351145		6.16778	0.299688	0.277442
15.535	0.909195	0.942614	0.995477		15.6356	-0.295257	0.0299237		6.33444	0.298397	0.276836
16.0517	0.880037	0.926505	1		16.1522	-0.293921	0.0279389		6.50111	0.297319	0.276498
16.5683	0.848927	0.90949	1		16.6689	-0.317969	0.0212214		6.66778	0.296486	0.276486
17.085	0.816669	0.891906	0.997738		17.1858	-0.340681	0.0232061		6.83444	0.295879	0.2768
17.6019	0.789117	0.877409	0.989338		17.7025	-0.363393	-0.00122137		7.00083	0.295397	0.277338
18.1186	0.76478	0.864808	0.977383		18.2192	-0.385438	-0.0312977		7.1675	0.295097	0.278211
18.635	0.738951	0.851472	0.963166		18.7358	-0.407482	-0.080916		7.33417	0.294951	0.279285
19.1517	0.713695	0.838436	0.947981		19.2525	-0.43821	-0.152519		7.50083	0.294992	0.280516
19.6683	0.698083	0.830768	0.927302		19.7692	-0.47495	-0.245038		7.6675	0.295195	0.281837
20.185	0.680404	0.821934	0.904685		20.2856	-0.513694	-0.327176		7.83417	0.295565	0.283704
20.7017	0.663299	0.813336	0.88433		20.8022	-0.566466	-0.412214		8.00083	0.296133	0.285641
21.2183	0.65159	0.808126	0.863974		21.3189	-0.613226	-0.48		8.1675	0.297032	0.288245
21.735	0.639995	0.803307	0.843942		21.8356	-0.597862	-0.505344		8.33417	0.298204	0.291212
22.2517	0.628745	0.798946	0.82294		22.3525	-0.533734	-0.507634		8.50083	0.299597	0.294466
22.7683	0.618069	0.794886	0.801939		22.8692	-0.432198	-0.47771		8.6675	0.301089	0.297893
23.2853	0.607278	0.79063	0.779645		23.3858	-0.329325	-0.421679		8.83417	0.302678	0.301611
23.8019	0.594536	0.785404	0.759289		23.9025	-0.229793	-0.334962		9.00083	0.30429	0.305211
24.3186	0.582826	0.780906	0.741519		24.4192	-0.117568	-0.226107		9.1675	0.306176	0.309396
24.835	0.571921	0.776939	0.723748		24.9358	-0.00467602	-0.0987786		9.33417	0.30816	0.313942
25.3517	0.561933	0.773926	0.710824		25.4525	0.108216	0.0415267		9.50083	0.310204	0.318568
25.8683	0.554012	0.772531	0.700162		25.9689	0.223781	0.182901		9.6675	0.312634	0.323687
26.385	0.546665	0.771761	0.692084		26.4856	0.335337	0.32626		9.83417	0.315111	0.329243
26.9017	0.539662	0.771578	0.685299		27.0022	0.440214	0.450076		10.0008	0.317524	0.334702
27.4183	0.533234	0.771534	0.682068		27.5189	0.480294	0.555573		10.1675	0.319969	0.340213
27.935	0.527953	0.771898	0.682068		28.0356	0.482298	0.646107		10.3342	0.322511	0.345809
28.4517	0.523361	0.772985	0.682391		28.5525	0.448898	0.707481		10.5008	0.325168	0.351681
28.9683	0.519458	0.774503	0.686268		29.0692	0.459586	0.749771		10.6675	0.327734	0.357153
29.4853	0.517736	0.777643	0.692084		29.5858	0.472946	0.769008		10.8342	0.330465	0.363106
30.0019	0.516818	0.781799	0.697254		30.1025	0.47495	0.777557		11.0008	0.333214	0.368868
30.5183	0.519917	0.789902	0.704039		30.6192	0.463594	0.773435		11.1675	0.33655	0.375397
31.035	0.524624	0.79855	0.711793		31.1358	0.454242	0.763817		11.3344	0.340134	0.382233
31.5517	0.530249	0.808119	0.719225		31.6522	0.442218	0.749771		11.5011	0.343597	0.388702
32.0683	0.536793	0.818221	0.727302		32.1689	0.433534	0.738015		11.6678	0.347207	0.395457
32.585	0.546091	0.829533	0.734733		32.6856	0.439546	0.733282		11.8344	0.350964	0.402153
33.1017	0.555619	0.841884	0.74378		33.2022	0.449566	0.711298		12.0011	0.354761	0.409027
33.6183	0.566525	0.855616	0.752504		33.7189	0.43821	0.718321		12.1678	0.358636	0.416055
34.135	0.579497	0.870191	0.760905		34.2358	0.44489	0.725344		12.3342	0.36271	0.423298
34.6517	0.592125	0.884405	0.769952		34.7525	0.432198	0.733588		12.5008	0.367093	0.431107
35.1686	0.604867	0.898168	0.778352		35.2692	0.408818	0.747328		12.6678	0.371632	0.439046
35.6853	0.61761	0.911704	0.786753		35.7858	0.379426	0.764885		12.8342	0.376266	0.447078
36.2019	0.626564	0.921426	0.794184		36.3025	0.393454	0.791298		13.0008	0.380623	0.454529
36.7183	0.6346	0.930551	0.799354		36.8192	0.430194	0.814962		13.1675	0.385144	0.462312
37.235	0.642291	0.938861	0.804847		37.3356	0.476954	0.84		13.3342	0.389749	0.470125
37.7517	0.64895	0.946216	0.809047		37.8522	0.514362	0.864733		13.5008	0.394495	0.477922
38.2683	0.652738	0.951712	0.812924		38.3689	0.563126	0.895573		13.6675	0.399337	0.485901
38.785	0.656297	0.955782	0.816155		38.8856	0.619906	0.92916		13.8342	0.404363	0.494089
39.3017	0.658822	0.958443	0.817771		39.4025	0.695391	0.931908		14.0008	0.409414	0.502443
39.8183	0.658937	0.959642	0.820032		39.9192	0.764863	0.940916		14.1675	0.414515	0.510781
40.335	0.656182	0.959143	0.81874		40.4358	0.814963	0.954046		14.3342	0.419721	0.51933
40.8517	0.65159	0.957513	0.816155		40.9525	0.891784	0.974198		14.5008	0.425002	0.527957
41.3686	0.646424	0.954936	0.81454		41.4692	0.965932	1		14.6675	0.430456	0.53679
41.8853	0.639192	0.951031	0.811632		41.9858	1	0.996336		14.8342	0.435968	0.545743
42.4017	0.630582	0.945777	0.811632		42.5022	0.993988	0.993282		15.0008	0.441428	0.554646
42.9183	0.620365	0.939332	0.812601		43.0189	0.991984	0.99313		15.1675	0.44696	0.563506
43.435	0.608771	0.931765	0.812278		43.5356	0.987976	0.967939		15.3342	0.452565	0.572459
43.9517	0.596602	0.923379	0.812601		44.0522	0.933868	0.946107		15.5008	0.458226	0.581434
44.4683	0.584089	0.914308	0.810985		44.5689	0.877756	0.92		15.6675	0.463922	0.590344
44.985	0.571232	0.904068	0.809693		45.0858	0.795591	0.876031		15.8342	0.469722	0.59927
45.5017	0.556308	0.892499	0.807754		45.6025	0.707415	0.775725		16.0008	0.475534	0.608258
46.0183	0.544025	0.880975	0.803877		46.1192	0.567134	0.664427		16.1675	0.481543	0.617194
46.535	0.533578	0.869903	0.799677		46.6358	0.399466	0.549771		16.3342	0.487802	0.626243
47.0519	0.523246	0.857959	0.79483		47.1525	0.229125	0.438168		16.5008	0.494096	0.634926
47.5686	0.513259	0.844501	0.790953		47.6692	0.0594522	0.341527		16.6675	0.500435	0.643538
48.085	0.503387	0.83056	0.784491		48.1856	-0.0627923	0.238779		16.8344	0.506954	0.652126
48.6017	0.494203	0.816404	0.775767		48.7022	-0.185037	0.12916		17.0011	0.513482	0.660797
49.1183	0.486052	0.80149	0.767367		49.2189	-0.286573	0.049771		17.1678	0.520127	0.669509
49.635	0.477098	0.78598	0.759289		49.7356	-0.352705	-0.0430534		17.3344	0.5268	0.678353
50.1517	0.468488	0.770411	0.752181		50.2522	-0.437542	-0.124427		17.5011	0.53361	0.687204
50.6683	0.459878	0.754778	0.747011		50.7692	-0.527722	-0.189466		17.6678	0.54068	0.696093
51.185	0.453335	0.740537	0.741195		51.2858	-0.646627	-0.223053		17.8344	0.547866	0.705026
51.7017	0.446791	0.727299	0.737318		51.8025	-0.711423	-0.237405		18.0011	0.555073	0.714036
52.2183	0.440363	0.713675	0.73441		52.3192	-0.772211	-0.243053		18.1675	0.562243	0.723092
52.7353	0.433819	0.700598	0.731826		52.8358	-0.805611	-0.248244		18.3342	0.569319	0.732551
53.2519	0.428653	0.689906	0.729564		53.3525	-0.814963	-0.23771		18.5011	0.576321	0.742009
53.7686	0.423832	0.67993	0.72601		53.8689	-0.844355	-0.230534		18.6678	0.583379	0.751544
54.285	0.417862	0.669062	0.722132		54.3856	-0.874415	-0.214198		18.8342	0.590701	0.761307
54.8017	0.412123	0.658618	0.719548		54.9022	-0.903808	-0.197099		19.0008	0.597888	0.77078
55.3183	0.40776	0.649458	0.715994		55.4189	-0.933868	-0.177863		19.1675	0.605069	0.780246
55.835	0.403283	0.639812	0.712763		55.9356	-0.940548	-0.190992		19.3342	0.61214	0.789693
56.3517	0.398117	0.63051	0.708562		56.4525	-0.869071	-0.192977		19.5008	0.619111	0.798981
56.8683	0.392607	0.619714	0.705008		56.9692	-0.764195	-0.206412		19.6675	0.626119	0.808144
57.385	0.386867	0.608462	0.703393		57.4858	-0.642619	-0.22916		19.8342	0.633323	0.817364
57.9017	0.381013	0.596981	0.701454		58.0025	-0.496994	-0.281832		20.0008	0.640492	0.826344
58.4183	0.374125	0.584384	0.700162		58.5192	-0.372077	-0.347481		20.1675	0.647723	0.835224
58.9353	0.367237	0.570526	0.6979		59.0358	-0.250501	-0.413588		20.3342	0.655075	0.844141
59.4519	0.359775	0.555591	0.697254		59.5522	-0.132265	-0.472366		20.5008	0.662313	0.852831
59.9686	0.353002	0.541443	0.6979		60.0689	-0.180361	-0.546107		20.6675	0.669485	0.861345
60.485	0.346459	0.528108	0.698546		60.5856	-0.193303	-0.637557		20.8342	0.676754	0.869742
					61.1022	-0.140878	-0.720305		21.0008	0.68404	0.878074
					61.6189	-0.176443	-0.772672		21.1675	0.691542	0.886167
					62.1358	-0.206928	-0.826412		21.3342	0.698874	0.894322
					62.6525	-0.233718	-0.842595		21.5008	0.706225	0.902265
					63.1692	-0.263279	-0.854809		21.6675	0.713255	0.909672
					63.6858	-0.252194	-0.844275		21.8342	0.720326	0.91694
					64.2025	-0.239723	-0.823359		22.0008	0.727446	0.92377
					64.7192	-0.248961	-0.796183		22.1675	0.734507	0.929997
					65.2356	-0.235104	-0.75145		22.3344	0.741464	0.935966
					65.7522	-0.221709	-0.688855		22.5011	0.747994	0.941639
					66.2689	-0.208314	-0.601527		22.6678	0.755139	0.947567
					66.7856	-0.193995	-0.512672		22.8344	0.762061	0.952872
					67.3025	-0.180139	-0.415725		23.0011	0.768616	0.957848
					67.8192	-0.175058	-0.312824		23.1678	0.775212	0.962388
					68.3358	-0.154273	-0.211756		23.3344	0.781597	0.966538
					68.8525	-0.133025	-0.112519		23.5008	0.788005	0.970528
					69.3692	-0.149192	-0.0157252		23.6675	0.794136	0.97412
					69.8858	-0.150577	0.0769466		23.8344	0.800225	0.977595
					70.4025	-0.12933	0.156794		24.0008	0.8062	0.981062
					70.9189	-0.100231	0.221679		24.1675	0.81191	0.984329
					71.4356	-0.0702079	0.277252		24.3342	0.818499	0.987371
					71.9522	-0.039261	0.319389		24.5008	0.824236	0.989737
					72.4689	-0.00692841	0.347176		24.6675	0.829866	0.992085
					72.9858	0.0240185	0.364275		24.8342	0.835642	0.994208
					73.5025	0.0628176	0.360458		25.0008	0.841403	0.995965
					74.0192	0.0859122	0.349771		25.1675	0.847335	0.997505
					74.5358	0.107159	0.320153		25.3342	0.853071	0.998693
					75.0525	0.145035	0.28458		25.5008	0.858656	0.999481
					75.5692	0.166282	0.240153		25.6675	0.864174	0.999882
					76.0858	0.185219	0.183664		25.8342	0.87013	1
					76.6022	0.197691	0.126412		26.0008	0.876365	0.999953
					77.1189	0.2097	0.0612214		26.1675	0.881842	0.999238
					77.6356	0.218476	0.00442748		26.3342	0.887144	0.99835
					78.1522	0.223557	-0.0450382		26.5008	0.892486	0.996972
					78.6692	0.225404	-0.0972519		26.6675	0.897682	0.995365
					79.1858	0.193995	-0.14687		26.8342	0.902539	0.993394
					79.7025	0.161663	-0.191756		27.0008	0.907162	0.991286
					80.2192	0.12933	-0.219389		27.1675	0.91175	0.989164
					80.7358	0.0979215	-0.248855		27.3342	0.916635	0.986852
					81.2525	0.0642032	-0.27145		27.5008	0.921137	0.984345
					81.7692	0.0277136	-0.282443		27.6675	0.924863	0.98165
					82.2856	-0.00277136	-0.278168		27.8344	0.928334	0.978374
					82.8022	-0.0355658	-0.266107		28.0011	0.932143	0.97496
					83.3189	-0.0683603	-0.25374		28.1678	0.935882	0.97157
					83.8356	-0.0988453	-0.243817		28.3344	0.939397	0.968251
					84.3525	-0.125173	-0.229008		28.5011	0.943039	0.964737
					84.8692	-0.123788	-0.205496		28.6678	0.946704	0.961335
					85.3858	-0.12194	-0.182901		28.8342	0.950274	0.957621
					85.9025	-0.121016	-0.163206		29.0011	0.953731	0.953499
					86.4192	-0.120092	-0.138321		29.1678	0.956685	0.949308
					86.9358	-0.116397	-0.124885		29.3342	0.959747	0.944885
					87.4525	-0.0919169	-0.10855		29.5008	0.962773	0.940472
					87.9689	-0.0789838	-0.100916		29.6675	0.965572	0.936168
					88.4856	-0.0614319	-0.089771		29.8342	0.967623	0.931799
					89.0022	-0.0549654	-0.0850382		30.0008	0.96963	0.927116
					89.5189	-0.0466513	-0.0803053		30.1675	0.971714	0.922199
					90.0358	-0.0369515	-0.0787786		30.3342	0.973327	0.916433
					90.5525	-0.0212471	-0.0783206		30.5008	0.974867	0.910566
					91.0692	-0.00831409	-0.0825954		30.6675	0.976253	0.905015
					91.5858	0.000923788	-0.0867176		30.8342	0.978077	0.899761
					92.1025	0.0106236	-0.0920611		31.0008	0.979922	0.894776
					92.6192	0.0184758	-0.0894656		31.1675	0.981499	0.89002
					93.1356	0.00877598	-0.0867176		31.3342	0.983172	0.884979
					93.6522	0.00877598	-0.0833588		31.5008	0.984881	0.879775
					94.1689	0.00923788	-0.080458		31.6675	0.986609	0.87467
					94.6856	0.0203233	-0.0651908		31.8342	0.988199	0.86952
					95.2025	0.0494226	-0.0491603		32.0008	0.989748	0.863715
					95.7192	0.0775982	-0.0319084		32.1675	0.991406	0.858749
					96.2358	0.105774	-0.0261069		32.3342	0.992999	0.854083
					96.7525	0.137182	-0.00580153		32.5011	0.994514	0.848998
					97.2692	0.174596	0.00335878		32.6678	0.99539	0.843537
					97.7858	0.212009	0.0122137		32.8344	0.996147	0.837706
					98.3025	0.25127	0.0230534		33.0011	0.996919	0.831746
					98.8189	0.237875	0.0308397		33.1678	0.997534	0.825813
					99.3356	0.221709	0.0383206		33.3342	0.998122	0.820075
					99.8522	0.204619	0.0454962		33.5011	0.998598	0.814348
					100.369	0.179215	0.0445802		33.6678	0.999074	0.808438
					100.886	0.122864	0.0432061		33.8344	0.99941	0.80304
					101.403	0.0660508	0.0410687		34.0008	0.999552	0.79755
					101.919	0.0226328	0.0494656		34.1675	0.999706	0.791609
					102.436	-0.017552	0.0378626		34.3342	0.999791	0.785774
					102.953	-0.0577367	0.0367939		34.5008	0.999848	0.779943
					103.469	-0.0983834	0.0343511		34.6675	0.999931	0.774211
					103.986	-0.138568	0.0258015		34.8342	0.999997	0.76838
					104.502	-0.127021	0.0192366		35.0008	1	0.762405
					105.019	-0.111316	0.0120611		35.1675	0.99993	0.756301
					105.536	-0.117321	-0.000763359		35.3342	0.999901	0.750269
					106.052	-0.11455	-0.0140458		35.5008	0.999845	0.744355
					106.569	-0.086836	-0.0285496		35.6675	0.999713	0.738372
					107.086	-0.0692841	-0.0512977		35.8342	0.999486	0.732407
					107.603	-0.0660508	-0.0743511		36.0008	0.999085	0.726563
					108.119	-0.0711316	-0.0908397		36.1675	0.998589	0.720671
					108.636	-0.0757506	-0.107939		36.3342	0.997975	0.714984
					109.152	-0.0822171	-0.124275		36.5008	0.997235	0.709148
					109.669	-0.0859122	-0.127634		36.6675	0.996426	0.703437
					110.186	-0.0872979	-0.128702		36.8342	0.995521	0.69791
					110.702	-0.0886836	-0.12916		37.0008	0.994505	0.692509
					111.219	-0.0706697	-0.127328		37.1675	0.993404	0.686993
					111.736	-0.052194	-0.126718		37.3342	0.992146	0.681363
					112.252	-0.0494226	-0.125649		37.5008	0.990874	0.676001
					112.769	-0.0364896	-0.11542		37.6675	0.989541	0.670597
					113.286	-0.0295612	-0.105954		37.8344	0.988138	0.665175
					113.802	-0.0184758	-0.0905344		38.0011	0.986609	0.659685
					114.319	-0.00831409	-0.0743511		38.1678	0.985176	0.654116
					114.836	0.0106236	-0.0561832		38.3344	0.983665	0.648703
					115.352	0.0180139	-0.0429008		38.5011	0.982105	0.643208
					115.869	0.0226328	-0.0340458		38.6678	0.98056	0.637745
					116.386	0.0203233	-0.0262595		38.8342	0.978872	0.632362
					116.903	0.0138568	-0.0158779		39.0008	0.977096	0.627036
					117.419	0.00785219	-0.00290076		39.1675	0.975351	0.621861
					117.936	0.0110855	0.00961832		39.3342	0.973578	0.616615
					118.453	0.00923788	0.0206107		39.5008	0.97173	0.611386
					118.969	0.00877598	0.0312977		39.6675	0.969851	0.606169
					119.486	0.0101617	0.0357252		39.8342	0.968003	0.601082
					120.002	0.0115473	0.0377099		40.0008	0.96582	0.596042
					120.519	0.00184758	0.0360305		40.1675	0.963671	0.591059
					121.036	0.000461894	0.0300763		40.3342	0.961519	0.586105
					121.552	0.00138568	0.0251908		40.5008	0.959399	0.581182
					122.069	0.00785219	0.02		40.6675	0.9574	0.576133
					122.586	0.0203233	0.0148092		40.8342	0.955159	0.571071
					123.103	0.0332564	0.00763359		41.0008	0.953042	0.565964
					123.619	0.0401848	0.000305344		41.1675	0.950908	0.560865
					124.136	0.0600462	-0.00732824		41.3342	0.94879	0.555923
					124.653	0.0840647	-0.0149618		41.5008	0.946745	0.550889
					125.169	0.108083	-0.0070229		41.6675	0.944701	0.545848
					125.686	0.126097	0.00244275		41.8342	0.942674	0.54076
					126.202	0.147806	0.0122137		42.0008	0.940552	0.535583
					126.719	0.169515	0.0235115		42.1675	0.938373	0.530296
					127.236	0.159353	0.0328244		42.3342	0.936108	0.524991
					127.752	0.137644	0.0421374		42.5008	0.933826	0.519737
					128.269	0.115012	0.0461069		42.6675	0.931666	0.514402
					128.786	0.0919169	0.0403053		42.8342	0.929312	0.509073
					129.303	0.0688222	0.0343511		43.0011	0.926958	0.503705
					129.819	0.0378753	0.0294656		43.1678	0.924538	0.498209
					130.336	-0.0101617	0.0251908		43.3344	0.921898	0.492601
					130.852	-0.0452656	0.00671756		43.5011	0.91901	0.486979
					131.369	-0.0748268	-0.00854962		43.6678	0.916241	0.481405
					131.886	-0.133025	-0.0216794		43.8344	0.913502	0.47567
					132.402	-0.160277	-0.0338931		44.0011	0.910737	0.470105
					132.919	-0.178291	-0.0377099		44.1678	0.907748	0.464531
					133.436	-0.188915	-0.0435115		44.3344	0.904738	0.459001
					133.952	-0.133025	-0.0216794		44.5011	0.901784	0.453487
					134.469	-0.160277	-0.0338931		44.6675	0.898684	0.448213
					134.986	-0.178291	-0.0377099		44.8344	0.895272	0.442999
					135.502	-0.188915	-0.0435115		45.0008	0.891718	0.437733
									45.1675	0.888306	0.432693
									45.3342	0.884923	0.42775
									45.5008	0.881277	0.422872
									45.6675	0.877589	0.41836
									45.8342	0.873756	0.41385
									46.0008	0.869984	0.409461
									46.1675	0.866024	0.405107
									46.3342	0.861938	0.401033
									46.5008	0.858016	0.396855
									46.6675	0.854138	0.392766
									46.8342	0.850372	0.388902
									47.0008	0.846432	0.385
									47.1675	0.842379	0.381208
									47.3342	0.838503	0.377408
									47.5008	0.834504	0.3736
									47.6675	0.830532	0.369888
									47.8342	0.826418	0.366339
									48.0008	0.822335	0.362902
									48.1675	0.818363	0.359393
									48.3342	0.814365	0.356108
									48.5008	0.810394	0.353004
									48.6675	0.806192	0.350011
									48.8344	0.802053	0.347255
									49.0011	0.797749	0.344425
									49.1678	0.79336	0.341853
									49.3344	0.78909	0.339471
									49.5011	0.784975	0.337281
									49.6675	0.780899	0.33509
									49.8342	0.776969	0.332991
									50.0008	0.772985	0.331076
									50.1678	0.768993	0.329081
									50.3342	0.764939	0.327064
									50.5011	0.761092	0.325055
									50.6678	0.756826	0.323028
									50.8342	0.753001	0.321205
									51.0008	0.74924	0.319359
									51.1675	0.745567	0.31758
									51.3342	0.74172	0.315859
									51.5008	0.737972	0.314177
									51.6675	0.734176	0.312628
									51.8342	0.730331	0.311144
									52.0008	0.726539	0.309753
									52.1675	0.722838	0.308483
									52.3342	0.719046	0.307351
									52.5008	0.715568	0.306355
									52.6675	0.711897	0.305435
									52.8342	0.708286	0.304485
									53.0008	0.704621	0.303497
									53.1675	0.700933	0.302516
									53.3342	0.697255	0.301551
									53.5008	0.693459	0.300542
									53.6675	0.689648	0.299553
									53.8342	0.685861	0.298606
									54.0008	0.681952	0.297661
									54.1675	0.678314	0.296599
									54.3342	0.67476	0.295512
									54.5008	0.67136	0.294325
									54.6678	0.668067	0.293211
									54.8344	0.664689	0.2921
									55.0011	0.661364	0.290975
									55.1678	0.657739	0.289742
									55.3344	0.65414	0.288453
									55.5011	0.65068	0.287156
									55.6678	0.647191	0.28585
									55.8342	0.643846	0.284561
									56.0011	0.640466	0.283398
									56.1675	0.637074	0.282255
									56.3342	0.633665	0.281141
									56.5008	0.630247	0.279998
									56.6675	0.626994	0.278846
									56.8342	0.623555	0.277662
									57.0008	0.620535	0.27656
									57.1675	0.61757	0.275462
									57.3342	0.614601	0.274322
									57.5008	0.6116	0.273144
									57.6675	0.608511	0.271862
									57.8342	0.605303	0.270409
									58.0008	0.602194	0.268959
									58.1675	0.599169	0.267351
									58.3342	0.595974	0.26583
									58.5008	0.592424	0.264114
									58.6675	0.589073	0.26232
									58.8342	0.585565	0.260546
									59.0008	0.582241	0.258815
									59.1675	0.578989	0.257158
									59.3342	0.575729	0.255567
									59.5008	0.572745	0.254035
									59.6675	0.569847	0.252665
									59.8342	0.566917	0.251217
									60.0008	0.563976	0.24987
									60.1678	0.561024	0.248498
									60.3344	0.558293	0.24722
									60.5011	0.555636	0.245968
									60.6678	0.553178	0.244736
									60.8344	0.550656	0.243495
									61.0011	0.547985	0.242173
									61.1678	0.54521	0.24072
									61.3342	0.542218	0.239285
									61.5008	0.539207	0.237722
									61.6675	0.536277	0.236247
									61.8342	0.533156	0.234704
									62.0008	0.529975	0.23311
									62.1675	0.526907	0.231562
									62.3342	0.523865	0.230079
									62.5008	0.520911	0.228642
									62.6675	0.518007	0.227296
									62.8342	0.515107	0.22593
									63.0008	0.512328	0.224627
									63.1675	0.509715	0.223286
									63.3342	0.507052	0.22196
									63.5008	0.504392	0.220627
									63.6675	0.50191	0.219395
									63.8342	0.499572	0.218075
									64.0008	0.496758	0.216636
									64.1675	0.494054	0.215175
									64.3342	0.491214	0.213725
									64.5008	0.488394	0.212141
									64.6675	0.485743	0.210678
									64.8342	0.483144	0.209233
									65.0008	0.480533	0.207744
									65.1675	0.477976	0.206306
									65.3342	0.475006	0.204563
									65.5008	0.47213	0.202782
									65.6678	0.469292	0.201126
									65.8344	0.466953	0.1996
									66.0011	0.464575	0.198041
									66.1678	0.462247	0.19639
									66.3344	0.459888	0.194713
									66.5011	0.457387	0.192892
									66.6675	0.454779	0.190911
									66.8344	0.452153	0.18898
									67.0011	0.449638	0.187031
									67.1675	0.447181	0.18505
									67.3342	0.444669	0.183198
									67.5008	0.442239	0.181327
									67.6675	0.439813	0.179411
									67.8342	0.437314	0.177438
									68.0008	0.43475	0.175414
									68.1675	0.431846	0.173318
									68.3342	0.429025	0.171328
									68.5008	0.426385	0.169463
									68.6675	0.423819	0.167598
									68.8342	0.421044	0.165733
									69.0008	0.418542	0.164151
									69.1675	0.416054	0.162458
									69.3342	0.413529	0.160698
									69.5008	0.410923	0.158967
									69.6675	0.408254	0.157315
									69.8342	0.405612	0.155803
									70.0008	0.403262	0.154381
									70.1675	0.400959	0.15289
									70.3342	0.398528	0.151429
									70.5008	0.396092	0.150039
									70.6675	0.393628	0.148622
									70.8342	0.39111	0.147275
									71.0008	0.388615	0.145984
									71.1675	0.386144	0.144764
									71.3344	0.383709	0.143554
									71.5011	0.381311	0.142349
									71.6678	0.378886	0.141161
									71.8344	0.376478	0.140045
									72.0011	0.374006	0.138998
									72.1678	0.371573	0.137949
									72.3344	0.369176	0.13692
									72.5011	0.366846	0.13591
									72.6678	0.364677	0.134931
									72.8342	0.36248	0.13395
									73.0008	0.360258	0.13301
									73.1675	0.358043	0.132153
									73.3342	0.355805	0.131329
									73.5008	0.353651	0.130455
									73.6675	0.351413	0.129633
									73.8342	0.349257	0.128796
									74.0008	0.347141	0.128028
									74.1675	0.345024	0.127278
									74.3342	0.343065	0.126603
									74.5008	0.34105	0.125902
									74.6675	0.339002	0.125218
									74.8342	0.337037	0.124505
									75.0008	0.335106	0.123781
									75.1675	0.333185	0.123076
									75.3342	0.331218	0.122386
									75.5008	0.329361	0.121663
									75.6675	0.327553	0.120964
									75.8342	0.325686	0.120232
									76.0008	0.323799	0.119462
									76.1675	0.321637	0.118623
									76.3342	0.319511	0.117792
									76.5008	0.317496	0.11697
									76.6675	0.315489	0.116211
									76.8342	0.313565	0.115433
									77.0008	0.311742	0.11471
									77.1678	0.309976	0.113995
									77.3344	0.308223	0.11327
									77.5011	0.306452	0.112536
									77.6678	0.304572	0.111747
									77.8344	0.302751	0.111007
									78.0011	0.301225	0.110345
									78.1678	0.299771	0.109654
									78.3344	0.298353	0.10896
									78.5008	0.296916	0.108226
									78.6678	0.295407	0.107517
									78.8342	0.293889	0.106773
									79.0008	0.292366	0.106034
									79.1675	0.290938	0.10535
									79.3342	0.289445	0.104695
									79.5008	0.288149	0.104111
									79.6675	0.286834	0.103518
									79.8342	0.285454	0.102868
									80.0008	0.284013	0.102246
									80.1675	0.282509	0.101663
									80.3342	0.28105	0.101064
									80.5008	0.279596	0.100468
									80.6675	0.278148	0.0998431
									80.8342	0.276728	0.0992082
									81.0008	0.275216	0.09858
									81.1675	0.273752	0.0979006
									81.3342	0.272308	0.097242
									81.5008	0.270816	0.0965918
									81.6675	0.269379	0.0959527
									81.8342	0.268029	0.0953565
									82.0008	0.266667	0.0947428
									82.1675	0.265268	0.094182
									82.3342	0.263898	0.0935833
									82.5008	0.262525	0.0929866
									82.6675	0.261161	0.0924278
									82.8344	0.259904	0.0918811
									83.0011	0.258501	0.0912969
									83.1678	0.257085	0.0906995
									83.3344	0.255692	0.0901012
									83.5011	0.254267	0.0894842
									83.6678	0.252863	0.0888613
									83.8344	0.251463	0.0882502
									84.0011	0.250117	0.0876481
									84.1678	0.248779	0.0870777
									84.3342	0.247479	0.0865176
									84.5011	0.246164	0.0859256
									84.6675	0.244797	0.0852795
									84.8342	0.243566	0.0846987
									85.0008	0.242343	0.0840999
									85.1675	0.241127	0.0834518
									85.3342	0.239999	0.0829004
									85.5008	0.23875	0.0823171
									85.6675	0.237538	0.0816868
									85.8342	0.236279	0.0810062
									86.0008	0.235043	0.080348
									86.1675	0.23379	0.0796766
									86.3342	0.23256	0.0790417
									86.5008	0.23133	0.0784525
									86.6675	0.230113	0.0778617
									86.8342	0.228872	0.0772938
									87.0008	0.227577	0.0767275
									87.1675	0.226267	0.0761313
									87.3342	0.225002	0.0755376
									87.5008	0.223704	0.0749771
									87.6675	0.22235	0.0744578
									87.8342	0.221013	0.0738932
									88.0008	0.219663	0.0733635
									88.1675	0.21833	0.0728342
									88.3344	0.216999	0.0723033
									88.5011	0.215645	0.0717561
									88.6678	0.214325	0.0712115
									88.8344	0.213025	0.0706768
									89.0011	0.211701	0.0701571
									89.1678	0.210401	0.0696702
									89.3344	0.209104	0.0691613
									89.5008	0.20784	0.0686237
									89.6678	0.206556	0.0681281
									89.8344	0.205239	0.0676288
									90.0008	0.203914	0.0670783
									90.1675	0.202522	0.066522
									90.3342	0.201145	0.0659678
									90.5008	0.19972	0.0653724
									90.6675	0.19834	0.064814
									90.8342	0.19689	0.0642191
									91.0008	0.195419	0.0635775
									91.1675	0.193951	0.0629273
									91.3342	0.192507	0.062294
									91.5008	0.19104	0.0616691
									91.6675	0.189612	0.0610284
									91.8342	0.18814	0.0604247
									92.0008	0.186717	0.0598069
									92.1675	0.185318	0.0591982
									92.3342	0.183943	0.058622
									92.5008	0.182545	0.0580474
									92.6675	0.18118	0.0574836
									92.8342	0.179792	0.0569327
									93.0008	0.178421	0.0564313
									93.1675	0.177016	0.0559107
									93.3342	0.175608	0.0553789
									93.5008	0.174202	0.0548713
									93.6675	0.17282	0.0543981
									93.8342	0.171458	0.0539271
									94.0011	0.170077	0.0534789
									94.1678	0.16865	0.0530203
									94.3344	0.167215	0.0525658
									94.5011	0.165798	0.052123
									94.6678	0.164401	0.0517106
									94.8344	0.163004	0.0512832
									95.0011	0.161606	0.0508811
									95.1678	0.160214	0.0504903
									95.3342	0.158841	0.0500928
									95.5011	0.15745	0.0496771
									95.6678	0.156047	0.0492892
									95.8342	0.154655	0.0489116
									96.0008	0.153301	0.0485374
									96.1675	0.151995	0.0481554
									96.3342	0.150745	0.0477762
									96.5008	0.149505	0.0474007
									96.6675	0.148263	0.047024
									96.8342	0.147075	0.0466677
									97.0008	0.145878	0.0463073
									97.1675	0.144666	0.0459638
									97.3342	0.143488	0.0456271
									97.5008	0.142326	0.0452865
									97.6675	0.141196	0.044941
									97.8342	0.140065	0.0446192
									98.0008	0.138843	0.0442808
									98.1675	0.13764	0.0439648
									98.3342	0.136495	0.0436534
									98.5008	0.135348	0.0433719
									98.6675	0.134189	0.0430825
									98.8342	0.133047	0.0428048
									99.0008	0.131838	0.0425366
									99.1675	0.130649	0.0422843
									99.3342	0.129494	0.042041
									99.5008	0.128246	0.0417974
									99.6675	0.127062	0.0415621
									99.8344	0.125997	0.0413463
									100.001	0.124897	0.0411359
									100.168	0.123771	0.0409089
									100.334	0.122655	0.040674
									100.501	0.121542	0.0404528
									100.668	0.120442	0.040215
									100.834	0.119445	0.0399464
									101.001	0.118337	0.0396603
									101.168	0.117256	0.0393672
									101.334	0.116284	0.0390895
									101.501	0.11519	0.0387926
									101.668	0.114111	0.0385078
									101.834	0.113064	0.0381939
									102.001	0.112002	0.0378958
									102.168	0.110975	0.0376002
									102.334	0.109956	0.0372983
									102.501	0.108975	0.0370231
									102.668	0.107986	0.036777
									102.834	0.107097	0.0365233
									103.001	0.106164	0.0362876
									103.168	0.105201	0.0360356
									103.334	0.10435	0.0358032
									103.501	0.103451	0.0355687
									103.668	0.102513	0.035355
									103.834	0.101593	0.0351347
									104.001	0.100698	0.0349064
									104.168	0.0998027	0.0346935
									104.334	0.0988104	0.0344158
									104.501	0.0978798	0.0341584
									104.668	0.0969866	0.0339206
									104.834	0.0961228	0.0336587
									105.001	0.0952774	0.0333984
									105.168	0.0944373	0.0331294
									105.334	0.0936357	0.0328633
									105.501	0.0928244	0.0325752
									105.668	0.0920307	0.0322925
									105.834	0.0912353	0.0320048
									106.001	0.0904111	0.0316854
									106.168	0.0897289	0.0314035
									106.334	0.0890435	0.0311013
									106.501	0.088355	0.0307961
									106.668	0.0876619	0.0305126
									106.834	0.0869555	0.0302003
									107.001	0.0862507	0.0299093
									107.168	0.0855366	0.0296141
									107.334	0.0848434	0.0293201
									107.501	0.0841805	0.0290337
									107.668	0.083545	0.0287738
									107.834	0.0829282	0.0285376
									108.001	0.0822661	0.0283185
									108.168	0.0815826	0.0280944
									108.334	0.0808923	0.0278687
									108.501	0.0801959	0.0276329
									108.668	0.0795496	0.0274288
									108.834	0.0789202	0.027218
									109.001	0.0782714	0.0270122
									109.168	0.0776601	0.0268346
									109.334	0.0770563	0.0266584
									109.501	0.0764124	0.0264646
									109.668	0.0758119	0.026258
									109.834	0.0752361	0.0260459
									110.001	0.0746833	0.0258538
									110.168	0.0741398	0.0256663
									110.334	0.0735778	0.0254876
									110.501	0.0730202	0.0253212
									110.668	0.0724672	0.0251524
									110.834	0.0719526	0.0249683
									111.001	0.071436	0.0247791
									111.168	0.0709045	0.0245895
									111.334	0.0704022	0.0244132
									111.501	0.0698927	0.0242469
									111.668	0.069368	0.0240864
									111.834	0.0688415	0.0238993
									112.001	0.0683183	0.0237097
									112.168	0.0678282	0.0235255
									112.334	0.0673562	0.0233384
									112.501	0.0668715	0.023138
									112.668	0.0664028	0.0229547
									112.834	0.0659533	0.0227701
									113.001	0.0655169	0.0225801
									113.168	0.065092	0.0223759
									113.334	0.0646792	0.0221834
									113.501	0.0643042	0.021978
									113.668	0.0639139	0.0217893
									113.834	0.063531	0.0215968
									114.001	0.0631569	0.0214005
									114.168	0.0627738	0.0212043
									114.334	0.0624142	0.0210205
									114.501	0.0620229	0.0208251
									114.668	0.0616297	0.0206172
									114.834	0.0612245	0.0204114
									115.001	0.0608239	0.0202139
									115.168	0.0604188	0.0200015
									115.334	0.0599936	0.0198102
									115.501	0.0595737	0.0196185
									115.668	0.0591812	0.0194352
									115.834	0.0587783	0.0192564
									116.001	0.058354	0.0190785
									116.168	0.0579257	0.0188968
									116.334	0.0575421	0.0187342
									116.501	0.0571689	0.0185928
									116.668	0.0568178	0.0184394
									116.834	0.0564461	0.0182465
									117.001	0.0560981	0.0180661
									117.168	0.0557629	0.0178706
									117.334	0.0554406	0.0176835
									117.501	0.055088	0.0174927
									117.669	0.0547494	0.0172919
									117.834	0.0544375	0.0170952
									118.001	0.0541152	0.0168994
									118.168	0.0537699	0.0166944
									118.334	0.0534161	0.0164795
									118.501	0.0530573	0.0162895
									118.668	0.0527178	0.0161402
									118.834	0.0523613	0.0159851
									119.001	0.0520242	0.0158363
									119.168	0.0516845	0.0156883
									119.334	0.0513844	0.0155452
									119.501	0.0510809	0.0154172
									119.668	0.0507891	0.0152825
									119.834	0.0505029	0.0151557
									120.001	0.0502259	0.0150347

## Sheet: S9 Fig
S9 Fig
	Bmal1-Luc
h	(-)	CK2beta:BMAL1
2.10333
2.43667
2.77
3.10333
3.43667
3.76972
4.10305
4.43639
4.76972
5.10305
5.43639
5.76972
6.10306
6.43639
6.77
7.10333
7.43667
7.77
8.10333
8.43667
8.77
9.10333
9.43639
9.76972
10.1031
10.4364
10.7697	-0.0940095	-0.582278
11.1031	-0.0543327	-0.513426
11.4364	-0.0411257	-0.490475
11.7697	-0.0224018	-0.450425
12.1033	-0.0111452	-0.426396
12.4367	0.00462524	-0.395808
12.77	0.0158819	-0.373937
13.1033	0.0305378	-0.343847
13.4367	0.0419615	-0.320398
13.77	0.0532182	-0.294874
14.1033	0.0624129	-0.27404
14.4364	0.0878239	-0.223407
14.7697	0.108275	-0.180909
15.1031	0.129061	-0.137663
15.4364	0.145389	-0.103175
15.7697	0.161716	-0.068728
16.1031	0.17353	-0.0422079
16.4364	0.185344	-0.0156879
16.7697	0.19231	0.000539531
17.1031	0.195096	0.0161029
17.4367	0.193536	0.0245279
17.77	0.187852	0.0315003
18.1033	0.174422	0.0312098
18.4367	0.157816	0.0250674
18.77	0.135692	0.0155219
19.1033	0.111563	0.000332019
19.4367	0.084759	-0.0158954
19.77	0.0548899	-0.034945
20.1033	0.0214544	-0.0564432
20.4364	-0.0140429	-0.0824237
20.7697	-0.0483143	-0.109317
21.1031	-0.0840346	-0.138618
21.4364	-0.122374	-0.169786
21.7697	-0.156757	-0.203237
22.1031	-0.192923	-0.236232
22.4364	-0.22608	-0.269392
22.7697	-0.261633	-0.300519
23.1033	-0.295458	-0.330816
23.4367	-0.327779	-0.362191
23.77	-0.358429	-0.392654
24.1033	-0.387127	-0.420004
24.4367	-0.412817	-0.451712
24.77	-0.434606	-0.4801
25.1033	-0.449707	-0.505084
25.4367	-0.463918	-0.524217
25.7697	-0.475007	-0.54227
26.1031	-0.483199	-0.557585
26.4364	-0.486152	-0.568915
26.7697	-0.484759	-0.578045
27.1031	-0.478072	-0.580784
27.4364	-0.466425	-0.579871
27.7697	-0.450933	-0.574559
28.1031	-0.42998	-0.558166
28.4367	-0.406186	-0.54115
28.77	-0.3781	-0.523719
29.1033	-0.34433	-0.499855
29.4367	-0.303483	-0.47072
29.77	-0.260797	-0.438307
30.1033	-0.213709	-0.40137
30.4367	-0.16662	-0.362897
30.7697	-0.118473	-0.319402
31.1031	-0.0696016	-0.277028
31.4364	-0.0218445	-0.233285
31.7697	0.0226804	-0.189168
32.1031	0.0680412	-0.142561
32.4364	0.109334	-0.0957045
32.7697	0.146447	-0.052293
33.1031	0.176317	-0.0129487
33.4364	0.205517	0.0233658
33.77	0.229535	0.0548662
34.1033	0.250042	0.0819257
34.4367	0.265812	0.101473
34.77	0.277849	0.123013
35.1033	0.285651	0.140735
35.4367	0.28905	0.153434
35.77	0.288047	0.163063
36.1031	0.285261	0.172235
36.4364	0.280747	0.178128
36.7697	0.273112	0.181946
37.1031	0.261243	0.185433
37.4364	0.249317	0.186014
37.7697	0.230203	0.187383
38.1031	0.210365	0.188587
38.4364	0.188298	0.185972
38.7697	0.167233	0.18286
39.1031	0.146615	0.17846
39.4367	0.123377	0.17377
39.77	0.0981332	0.168002
40.1033	0.0702145	0.162025
40.4367	0.0440234	0.155343
40.77	0.016662	0.14833
41.1033	-0.0127612	0.142561
41.4367	-0.0354416	0.134468
41.77	-0.0596824	0.126043
42.1031	-0.0861521	0.117784
42.4364	-0.11251	0.10774
42.7697	-0.141599	0.095912
43.1031	-0.17119	0.0820502
43.4364	-0.197882	0.0669433
43.7697	-0.223238	0.051961
44.1031	-0.249652	0.0362731
44.4364	-0.276679	0.0205437
44.77	-0.303817	0.00253165
45.1033	-0.331513	-0.0154389
45.4367	-0.357314	-0.035277
45.77	-0.384898	-0.0645362
46.1033	-0.411814	-0.0955385
46.4367	-0.434996	-0.127412
46.77	-0.454221	-0.157917
47.1033	-0.474115	-0.189209
47.4367	-0.492505	-0.221042
47.7697	-0.508442	-0.252833
48.1031	-0.520368	-0.285578
48.4364	-0.529953	-0.318365
48.7697	-0.536528	-0.354347
49.1031	-0.541042	-0.387964
49.4364	-0.538367	-0.412658
49.7697	-0.534857	-0.433202
50.1031	-0.52594	-0.450799
50.4367	-0.514962	-0.467483
50.77	-0.494009	-0.480473
51.1033	-0.470605	-0.49143
51.4367	-0.439008	-0.499606
51.77	-0.403511	-0.505084
52.1033	-0.359599	-0.505624
52.4367	-0.313291	-0.496286
52.77	-0.261688	-0.485453
53.1031	-0.202396	-0.469184
53.4364	-0.133965	-0.447562
53.7697	-0.0612984	-0.416559
54.1031	0.0134299	-0.38066
54.4364	0.0818055	-0.342063
54.7697	0.156311	-0.29944
55.1031	0.236166	-0.232953
55.4364	0.314795	-0.163893
55.7697	0.388409	-0.087404
56.1033	0.462134	-0.0105831
56.4367	0.536138	0.0793526
56.77	0.605127	0.168707
57.1033	0.668989	0.256111
57.4367	0.726943	0.344179
57.77	0.780886	0.441834
58.1033	0.832655	0.537829
58.4367	0.878016	0.630463
58.7697	0.909891	0.700477
59.1031	0.939036	0.767504
59.4364	0.964837	0.82486
59.7697	0.983728	0.877941
60.1031	0.993257	0.914505
60.4364	0.99922	0.948786
60.7697	1	0.97734
61.1031	0.993536	0.99531
61.4364	0.983672	0.998713
61.77	0.967066	1
62.1033	0.944943	0.998755
62.4367	0.916467	0.989915
62.77	0.887434	0.977672
63.1033	0.851101	0.952521
63.4367	0.816773	0.923968
63.77	0.77849	0.893546
64.1033	0.738534	0.855945
64.4367	0.693452	0.816559
64.7697	0.643689	0.772276
65.1031	0.59426	0.7243
65.4364	0.550181	0.668935
65.7697	0.505043	0.611704
66.1031	0.458624	0.550861
66.4364	0.409641	0.490849
66.7697	0.367958	0.442498
67.1031	0.320479	0.393941
67.4367	0.269323	0.346088
67.77	0.219671	0.301515
68.1033	0.170521	0.256111
68.4367	0.125495	0.215314
68.77	0.0803009	0.175887
69.1033	0.0343828	0.144096
69.4367	-0.0123711	0.109151
69.77	-0.052438	0.0827973
70.1031	-0.0928392	0.0563187
70.4364	-0.139203	0.0303797
70.7697	-0.182168	0.00439925
71.1031	-0.216328	-0.0190081
71.4364	-0.251769	-0.0419589
71.7697	-0.28253	-0.0617556
72.1031	-0.313514	-0.0806391
72.4364	-0.34277	-0.0981116
72.7697	-0.372639	-0.11961
73.1033	-0.397158	-0.139448
73.4367	-0.420841	-0.156796
73.77	-0.441181	-0.176593
74.1033	-0.455391	-0.196597
74.4367	-0.467038	-0.215107
74.77	-0.477738	-0.233368
75.1033	-0.485762	-0.250093
75.4367	-0.492784	-0.266362
75.7697	-0.492171	-0.282382
76.1031	-0.488883	-0.296037
76.4364	-0.482976	-0.304503
76.7697	-0.470103	-0.306205
77.1031	-0.456004	-0.309151
77.4364	-0.438395	-0.303299
77.7697	-0.41878	-0.29778
78.1031	-0.395876	-0.287819
78.4367	-0.372026	-0.276447
78.77	-0.344163	-0.258643
79.1033	-0.316746	-0.239137
79.4367	-0.289217	-0.217888
79.77	-0.259738	-0.197634
80.1033	-0.227194	-0.174559
80.4367	-0.200613	-0.152729
80.77	-0.174923	-0.128201
81.1033	-0.150515	-0.107201
81.4364	-0.126219	-0.0821747
81.7697	-0.103539	-0.0571488
82.1031	-0.0808025	-0.0312513
82.4364	-0.0616328	-0.00842498
82.7697	-0.0427974	0.0189251
83.1031	-0.0268041	0.0451961
83.4364	-0.0139872	0.0741233
83.7697	-0.00429089	0.100187
84.1033	0.00434661	0.124881
84.4367	0.0125383	0.146545
84.77	0.0184452	0.167172
85.1033	0.0222346	0.184644
85.4367	0.0242407	0.195559
85.77	0.0234606	0.203196
86.1033	0.0204514	0.206267
86.4364	0.0161605	0.203528
86.7697	0.0109223	0.197468
87.1031	0.00267484	0.188006
87.4364	-0.00596266	0.177423
87.7697	-0.0155475	0.166176
88.1031	-0.0257453	0.151359
88.4364	-0.0362218	0.135049
88.7697	-0.0500975	0.117161
89.1031	-0.0638061	0.0983192
89.4364	-0.0763444	0.0793526
89.77	-0.0885483	0.0587259
90.1033	-0.100139	0.0356921
90.4367	-0.110839	0.0151069
90.77	-0.118752	-0.00601785
91.1033	-0.126275	-0.0301722
91.4367	-0.13285	-0.0541606
91.77	-0.138702	-0.0771944
92.1033	-0.144163	-0.0986927
92.4364	-0.146057	-0.11878
92.7697	-0.146838	-0.134468
93.1031	-0.147005	-0.148371
93.4364	-0.1455	-0.158581
93.7697	-0.14277	-0.16601
94.1031	-0.138813	-0.173065
94.4364	-0.133631	-0.178917
94.7697	-0.127222	-0.181573
95.1033	-0.119309	-0.183524
95.4367	-0.11056	-0.182071
95.77	-0.101031	-0.179456
96.1033	-0.0912232	-0.175514
96.4367	-0.0820841	-0.171031
96.77	-0.0714962	-0.166466
97.1033	-0.061577	-0.162399
97.4367	-0.051825	-0.158083
97.7697	-0.0430761	-0.153227
98.1031	-0.0348844	-0.147665
98.4364	-0.0274171	-0.140901
98.7697	-0.0206743	-0.134011
99.1031	-0.0146002	-0.127537
99.4364	-0.00897186	-0.123138
99.7697	-0.00295347	-0.118697
100.103	0.00284202	-0.114505
100.437	0.00718863	-0.110355
100.77	0.0110894	-0.104752
101.103	0.0149345	-0.0998962
101.437	0.0185567	-0.0951235
101.77	0.0240178	-0.0912222
102.103	0.0289774	-0.0886906
102.437	0.0334355	-0.086325
102.77	0.0378936	-0.0847064
103.103	0.042686	-0.0821332
103.436	0.0474784	-0.0805146
103.77	0.0523266	-0.079062
104.103	0.0570075	-0.0780245
104.436	0.0618557	-0.078398
104.77	0.0664809	-0.0780245
105.103	0.0716634	-0.0781905
105.436	0.0746169	-0.0783565
105.77	0.0775704	-0.0793941
106.103	0.0803009	-0.0804731
106.437	0.0828086	-0.0810127
106.77	0.0843689	-0.0817597
107.103	0.0849262	-0.0822992
107.437	0.0852605	-0.0825067
107.77	0.0851491	-0.0824237
108.103	0.0843132	-0.0836273
108.437	0.0830315	-0.0849969
108.77	0.0811368	-0.0861175
109.103	0.0790192	-0.0873625
109.436	0.0757314	-0.0879436
109.77	0.0724436	-0.0887321
110.103	0.0684313	-0.0888151
110.436	0.064029	-0.0905167
110.77	0.0598495	-0.0925918
111.103	0.0557258	-0.094916
111.437	0.0517136	-0.0974891
111.77	0.0478128	-0.0988172
112.103	0.0441906	-0.0997717
112.437	0.0395653	-0.101432
112.77	0.0347729	-0.102635
113.103	0.0309836	-0.102469
113.437	0.0257453	-0.102054
113.77	0.0211758	-0.102718
114.103	0.0173307	-0.101183
114.436	0.0135414	-0.0990662
114.77	0.00980775	-0.0966176
115.103	0.00629702	-0.0943764
115.436	0.00306492	-0.0927993
115.77	5.57258e-05	-0.0913883
116.103	-0.00183895	-0.0889396
116.436	-0.00328782	-0.0862835
116.77	-0.00456952	-0.0847064
117.103	-0.00395653	-0.0835028
117.437	-0.0032321	-0.0822162
117.77	-0.00245194	-0.0812202
118.103	-0.000724436	-0.0797676
118.437	0.00100306	-0.0783565
118.77	0.00278629	-0.0764889
119.103	0.0051825	-0.0736667
119.437	0.00774589	-0.0705541
119.77	0.0104207	-0.0679394
120.103	0.0140429	-0.0661133
